# Supplementary material for: Immune histories and natural infection protection during the omicron era
Source: Commun Med (Lond). 2025 Jul 1;5:262. doi: 10.1038/s43856-025-00974-9 (PMC12215862; doi:10.1038/s43856-025-00974-9)
Supplement: Supplementary file 4 — Supplementary Data 1 [file 43856_2025_974_MOESM4_ESM.xlsx]

## Sheet: Sheet1
Characteristics	Omicron double-infection cohort versus omicron single-infection cohort*			Omicron double-infection cohort versus pre-omicron-omicron double-infection cohort†			Pre-omicron-omicron double-infection cohort versus omicron single-infection cohort‡
	Omicron double-infection cohort	Omicron single-infection cohort	SMD§	Omicron double-infection cohort	Pre-omicron-omicron double-infection cohort	SMD§	Pre-omicron-omicron double-infection cohort	Omicron single-infection cohort	SMD§
	N=11,185	N=11,185		N=3,573	N=3,573		N=37,771	N=37,771
Median age (IQR) — years	32 (20-38)	31 (20-38)	0.01¦	32 (20-38)	32 (20-38)	0.00¦	33 (25-40)	33 (24-40)	0.01¦
Age group — no. (%)
0-19 years	2,728 (24.4)	2,728 (24.4)	0	884 (24.7)	884 (24.7)	0	6,846 (18.1)	6,846 (18.1)	0
20-29 years	2,112 (18.9)	2,112 (18.9)		574 (16.1)	574 (16.1)		7,310 (19.4)	7,310 (19.4)
30-39 years	4,017 (35.9)	4,017 (35.9)		1,395 (39.0)	1,395 (39.0)		13,747 (36.4)	13,747 (36.4)
40-49 years	1,735 (15.5)	1,735 (15.5)		542 (15.2)	542 (15.2)		6,984 (18.5)	6,984 (18.5)
50-59 years	455 (4.1)	455 (4.1)		142 (4.0)	142 (4.0)		2,253 (6.0)	2,253 (6.0)
60-69 years	91 (0.8)	91 (0.8)		30 (0.8)	30 (0.8)		495 (1.3)	495 (1.3)
70+ years	47 (0.4)	47 (0.4)		6 (0.2)	6 (0.2)		136 (0.4)	136 (0.4)
Sex
Male	4,801 (42.9)	4,801 (42.9)	0	1,583 (44.3)	1,583 (44.3)	0	21,117 (55.9)	21,117 (55.9)	0
Female	6,384 (57.1)	6,384 (57.1)		1,990 (55.7)	1,990 (55.7)		16,654 (44.1)	16,654 (44.1)
Nationality¶
Bangladeshi	98 (0.9)	98 (0.9)	0	17 (0.5)	17 (0.5)	0	1,058 (2.8)	1,058 (2.8)	0
Egyptian	306 (2.7)	306 (2.7)		81 (2.3)	81 (2.3)		1,898 (5.0)	1,898 (5.0)
Filipino	1,567 (14.0)	1,567 (14.0)		382 (10.7)	382 (10.7)		4,296 (11.4)	4,296 (11.4)
Indian	2,229 (19.9)	2,229 (19.9)		781 (21.9)	781 (21.9)		7,679 (20.3)	7,679 (20.3)
Nepalese	98 (0.9)	98 (0.9)		20 (0.6)	20 (0.6)		1,749 (4.6)	1,749 (4.6)
Pakistani	132 (1.2)	132 (1.2)		26 (0.7)	26 (0.7)		1,048 (2.8)	1,048 (2.8)
Qatari	5,680 (50.8)	5,680 (50.8)		2,069 (57.9)	2,069 (57.9)		13,476 (35.7)	13,476 (35.7)
Sri Lankan	69 (0.6)	69 (0.6)		6 (0.2)	6 (0.2)		605 (1.6)	605 (1.6)
Sudanese	114 (1.0)	114 (1.0)		28 (0.8)	28 (0.8)		1,103 (2.9)	1,103 (2.9)
Other nationalities**	892 (8.0)	892 (8.0)		163 (4.6)	163 (4.6)		4,859 (12.9)	4,859 (12.9)
Coexisting conditions
0	8,604 (76.9)	8,604 (76.9)	0	2,684 (75.1)	2,684 (75.1)	0	28,147 (74.5)	28,147 (74.5)	0
1	1,789 (16.0)	1,789 (16.0)		617 (17.3)	617 (17.3)		5,859 (15.5)	5,859 (15.5)
2	491 (4.4)	491 (4.4)		172 (4.8)	172 (4.8)		2,188 (5.8)	2,188 (5.8)
3	146 (1.3)	146 (1.3)		45 (1.3)	45 (1.3)		790 (2.1)	790 (2.1)
4	71 (0.6)	71 (0.6)		29 (0.8)	29 (0.8)		355 (0.9)	355 (0.9)
5	35 (0.3)	35 (0.3)		7 (0.2)	7 (0.2)		192 (0.5)	192 (0.5)
≥6	49 (0.4)	49 (0.4)		19 (0.5)	19 (0.5)		240 (0.6)	240 (0.6)
Vaccine type††
Unvaccinated	2,791 (25.0)	2,791 (25.0)	0	748 (20.9)	748 (20.9)	0	8,535 (22.6)	8,535 (22.6)	0
BNT162b2	7,184 (64.2)	7,184 (64.2)		2,451 (68.6)	2,451 (68.6)		21,345 (56.5)	21,345 (56.5)
mRNA-1273	1,112 (9.9)	1,112 (9.9)		351 (9.8)	351 (9.8)		7,571 (20.0)	7,571 (20.0)
AZD1222	10 (0.1)	10 (0.1)		2 (0.1)	2 (0.1)		175 (0.5)	175 (0.5)
Pediatric 10-µg BNT162b2	37 (0.3)	37 (0.3)		4 (0.1)	4 (0.1)		59 (0.2)	59 (0.2)
Mixed vaccine types	51 (0.5)	51 (0.5)		17 (0.5)	17 (0.5)		86 (0.2)	86 (0.2)
Vaccine dose††
0	2,791 (25.0)	2,791 (25.0)	0	748 (20.9)	748 (20.9)	0	8,535 (22.6)	8,535 (22.6)	0
1	43 (0.4)	43 (0.4)		3 (0.1)	3 (0.1)		124 (0.3)	124 (0.3)
2	5,126 (45.8)	5,126 (45.8)		1,802 (50.4)	1,802 (50.4)		21,621 (57.2)	21,621 (57.2)
3	3,204 (28.6)	3,204 (28.6)		1,018 (28.5)	1,018 (28.5)		7,483 (19.8)	7,483 (19.8)
4+	21 (0.2)	21 (0.2)		2 (0.1)	2 (0.1)		8 (<0.01)	8 (<0.01)
Testing method‡‡
PCR	1,136 (10.2)	1,136 (10.2)	0	314 (8.8)	314 (8.8)	0	21,074 (55.8)	21,074 (55.8)	0
Rapid antigen	10,049 (89.8)	10,049 (89.8)		3,259 (91.2)	3,259 (91.2)		16,697 (44.2)	16,697 (44.2)
Reason for testing‡‡
Clinical suspicion	1,434 (12.8)	1,434 (12.8)	0	393 (11.0)	393 (11.0)	0	7,045 (18.7)	7,045 (18.7)	0
Survey	95 (0.8)	95 (0.8)		25 (0.7)	25 (0.7)		2,510 (6.6)	2,510 (6.6)
Contact tracing	710 (6.3)	710 (6.3)		221 (6.2)	221 (6.2)		3,738 (9.9)	3,738 (9.9)
Pre-travel	106 (0.9)	106 (0.9)		22 (0.6)	22 (0.6)		6,506 (17.2)	6,506 (17.2)
Port of entry	286 (2.6)	286 (2.6)		93 (2.6)	93 (2.6)		2,077 (5.5)	2,077 (5.5)
Individual request	410 (3.7)	410 (3.7)		113 (3.2)	113 (3.2)		2,169 (5.7)	2,169 (5.7)
Healthcare routine testing	60 (0.5)	60 (0.5)		14 (0.4)	14 (0.4)		373 (1.0)	373 (1.0)
Other	--	--		--	--		11 (<0.01)	11 (<0.01)
Missing	8,084 (72.3)	8,084 (72.3)		2,692 (75.3)	2,692 (75.3)		13,342 (35.3)	13,342 (35.3)
Abbreviations: IQR, interquartile range, PCR, polymerase chain reaction, SMD, standardized mean difference.
*Persons in the omicron double-infection cohort were matched exactly one-to-one to persons in the omicron single-infection cohort by sex, 10-year age group, nationality, number of coexisting conditions, number of vaccine doses, vaccine type, in addition to testing method (PCR versus rapid-antigen testing), reason for testing, and calendar week of the SARS-CoV-2-positive test defining the reinfect…
†Persons in the omicron double-infection cohort were matched exactly one-to-one to persons in the pre-omicron-omicron double-infection cohort by sex, 10-year age group, nationality, number of coexisting conditions, number of vaccine doses, vaccine type, in addition to testing method (PCR versus rapid-antigen testing), reason for testing, and calendar week of the SARS-CoV-2-positive test defining …
‡Persons in the pre-omicron-omicron double-infection cohort were matched exactly one-to-one to persons in the omicron single-infection cohort by sex, 10-year age group, nationality, number of coexisting conditions, number of vaccine doses, vaccine type, in addition to testing method (PCR versus rapid-antigen testing), reason for testing, and calendar week of the SARS-CoV-2-positive test defining …
§SMD is the difference in the mean of a covariate between groups divided by the pooled standard deviation. An SMD ≤0.1 indicates adequate matching.
¦SMD is for the mean difference between groups divided by the pooled standard deviation.
¶Nationalities were chosen to represent the most populous groups in Qatar.
**These comprise up to 71 other nationalities in the different matched analyses.
††Ascertained at the start of follow-up.
‡‡For the SARS-CoV-2-positive test defining the natural infection status at the start of follow-up (omicron reinfection for the omicron double-infection cohort, omicron reinfection for the pre-omicron-omicron double-infection cohort, and primary omicron infection for the omicron single-infection cohort).
