# Supplementary material for: Immune histories and natural infection protection during the omicron era
Source: Commun Med (Lond). 2025 Jul 1;5:262. doi: 10.1038/s43856-025-00974-9 (PMC12215862; doi:10.1038/s43856-025-00974-9)
Supplement: Supplementary file 5 — Supplementary Data 2 [file 43856_2025_974_MOESM5_ESM.xlsx]

## Sheet: Figure 2A
Cohort	time	at_risk	fail	net_lost	failure	std_err	lb	ub	Cumulative incidence	lb100	ub100
Omicron single-infection cohort	1	11180	1	9	8.94454e-05	8.94414e-05	1.26001e-05	0.000634806	0.00894454	0.00126001	0.0634806
Omicron single-infection cohort	2	11170	0	9	8.94454e-05	8.94414e-05	1.26001e-05	0.000634806	0.00894454	0.00126001	0.0634806
Omicron single-infection cohort	3	11161	1	8	0.000179035	0.000126586	4.47792e-05	0.000715669	0.0179035	0.00447793	0.0715669
Omicron single-infection cohort	4	11152	0	5	0.000179035	0.000126586	4.47792e-05	0.000715669	0.0179035	0.00447793	0.0715669
Omicron single-infection cohort	5	11147	0	2	0.000179035	0.000126586	4.47792e-05	0.000715669	0.0179035	0.00447793	0.0715669
Omicron single-infection cohort	6	11145	1	10	0.000268745	0.00015514	8.6684e-05	0.000833029	0.0268745	0.0086684	0.0833029
Omicron single-infection cohort	7	11134	0	7	0.000268745	0.00015514	8.6684e-05	0.000833029	0.0268745	0.0086684	0.0833029
Omicron single-infection cohort	8	11127	0	10	0.000268745	0.00015514	8.6684e-05	0.000833029	0.0268745	0.0086684	0.0833029
Omicron single-infection cohort	9	11117	0	12	0.000268745	0.00015514	8.6684e-05	0.000833029	0.0268745	0.0086684	0.0833029
Omicron single-infection cohort	10	11105	0	10	0.000268745	0.00015514	8.6684e-05	0.000833029	0.0268745	0.0086684	0.0833029
Omicron single-infection cohort	11	11095	2	8	0.000448958	0.000200736	0.000186893	0.0010783	0.0448958	0.0186893	0.10783
Omicron single-infection cohort	12	11085	0	4	0.000448958	0.000200736	0.000186893	0.0010783	0.0448958	0.0186893	0.10783
Omicron single-infection cohort	13	11081	0	10	0.000448958	0.000200736	0.000186893	0.0010783	0.0448958	0.0186893	0.10783
Omicron single-infection cohort	14	11071	0	10	0.000448958	0.000200736	0.000186893	0.0010783	0.0448958	0.0186893	0.10783
Omicron single-infection cohort	15	11061	0	8	0.000448958	0.000200736	0.000186893	0.0010783	0.0448958	0.0186893	0.10783
Omicron single-infection cohort	16	11053	1	11	0.000539391	0.000220148	0.000242362	0.00120023	0.0539391	0.0242362	0.120023
Omicron single-infection cohort	17	11041	2	18	0.000720436	0.000254624	0.000360351	0.00144008	0.0720436	0.0360351	0.144008
Omicron single-infection cohort	18	11021	0	9	0.000720436	0.000254624	0.000360351	0.00144008	0.0720436	0.0360351	0.144008
Omicron single-infection cohort	19	11012	0	6	0.000720436	0.000254624	0.000360351	0.00144008	0.0720436	0.0360351	0.144008
Omicron single-infection cohort	20	11006	1	8	0.00081123	0.000270304	0.000422174	0.00155854	0.081123	0.0422174	0.155854
Omicron single-infection cohort	21	10997	0	11	0.00081123	0.000270304	0.000422174	0.00155854	0.081123	0.0422174	0.155854
Omicron single-infection cohort	22	10986	0	9	0.00081123	0.000270304	0.000422174	0.00155854	0.081123	0.0422174	0.155854
Omicron single-infection cohort	23	10977	0	13	0.00081123	0.000270304	0.000422174	0.00155854	0.081123	0.0422174	0.155854
Omicron single-infection cohort	24	10964	0	14	0.00081123	0.000270304	0.000422174	0.00155854	0.081123	0.0422174	0.155854
Omicron single-infection cohort	25	10950	2	10	0.000993731	0.000299479	0.000550443	0.00179369	0.0993731	0.0550443	0.179369
Omicron single-infection cohort	26	10938	1	6	0.00108506	0.000313069	0.000616354	0.00190987	0.108506	0.0616354	0.190987
Omicron single-infection cohort	27	10931	0	7	0.00108506	0.000313069	0.000616354	0.00190987	0.108506	0.0616354	0.190987
Omicron single-infection cohort	28	10924	0	10	0.00108506	0.000313069	0.000616354	0.00190987	0.108506	0.0616354	0.190987
Omicron single-infection cohort	29	10914	1	9	0.00117659	0.000326145	0.000683352	0.00202548	0.117659	0.0683352	0.202548
Omicron single-infection cohort	30	10904	1	6	0.00126819	0.000338735	0.000751271	0.0021404	0.126819	0.0751271	0.21404
Omicron single-infection cohort	31	10897	0	5	0.00126819	0.000338735	0.000751271	0.0021404	0.126819	0.0751271	0.21404
Omicron single-infection cohort	32	10892	0	4	0.00126819	0.000338735	0.000751271	0.0021404	0.126819	0.0751271	0.21404
Omicron single-infection cohort	33	10888	0	2	0.00126819	0.000338735	0.000751271	0.0021404	0.126819	0.0751271	0.21404
Omicron single-infection cohort	34	10886	1	3	0.00135994	0.000350908	0.000820066	0.00225482	0.135994	0.0820066	0.225482
Omicron single-infection cohort	35	10882	0	2	0.00135994	0.000350908	0.000820066	0.00225482	0.135994	0.0820066	0.225482
Omicron single-infection cohort	36	10880	0	1	0.00135994	0.000350908	0.000820066	0.00225482	0.135994	0.0820066	0.225482
Omicron single-infection cohort	37	10879	0	3	0.00135994	0.000350908	0.000820066	0.00225482	0.135994	0.0820066	0.225482
Omicron single-infection cohort	38	10876	1	2	0.00145176	0.00036269	0.000889626	0.00236866	0.145176	0.0889626	0.236866
Omicron single-infection cohort	39	10873	0	4	0.00145176	0.00036269	0.000889626	0.00236866	0.145176	0.0889626	0.236866
Omicron single-infection cohort	41	10869	0	3	0.00145176	0.00036269	0.000889626	0.00236866	0.145176	0.0889626	0.236866
Omicron single-infection cohort	42	10866	3	3	0.00172745	0.000395979	0.00110218	0.00270695	0.172745	0.110218	0.270694
Omicron single-infection cohort	43	10860	0	4	0.00172745	0.000395979	0.00110218	0.00270695	0.172745	0.110218	0.270694
Omicron single-infection cohort	44	10856	0	5	0.00172745	0.000395979	0.00110218	0.00270695	0.172745	0.110218	0.270694
Omicron single-infection cohort	45	10851	3	1	0.00200344	0.000426728	0.00131959	0.00304114	0.200344	0.131959	0.304114
Omicron single-infection cohort	46	10847	1	1	0.00209545	0.000436495	0.00139294	0.00315169	0.209545	0.139294	0.315169
Omicron single-infection cohort	47	10845	1	1	0.00218746	0.000446048	0.00146669	0.00326187	0.218746	0.146669	0.326187
Omicron single-infection cohort	48	10843	0	2	0.00218746	0.000446048	0.00146669	0.00326187	0.218746	0.146669	0.326187
Omicron single-infection cohort	49	10841	1	0	0.0022795	0.000455404	0.00154082	0.00337172	0.22795	0.154082	0.337172
Omicron single-infection cohort	51	10840	0	5	0.0022795	0.000455404	0.00154082	0.00337172	0.22795	0.154082	0.337172
Omicron single-infection cohort	52	10835	0	4	0.0022795	0.000455404	0.00154082	0.00337172	0.22795	0.154082	0.337172
Omicron single-infection cohort	53	10831	1	5	0.00237162	0.000464585	0.00161535	0.00348134	0.237162	0.161535	0.348134
Omicron single-infection cohort	54	10825	0	1	0.00237162	0.000464585	0.00161535	0.00348134	0.237162	0.161535	0.348134
Omicron single-infection cohort	55	10824	2	2	0.00255596	0.000482437	0.00176545	0.00369977	0.255596	0.176545	0.369977
Omicron single-infection cohort	56	10820	0	1	0.00255596	0.000482437	0.00176545	0.00369977	0.255596	0.176545	0.369977
Omicron single-infection cohort	57	10819	1	1	0.00264815	0.000491123	0.00184097	0.00380857	0.264815	0.184097	0.380857
Omicron single-infection cohort	58	10817	1	0	0.00274035	0.000499658	0.00191677	0.00391711	0.274035	0.191677	0.391711
Omicron single-infection cohort	59	10816	0	4	0.00274035	0.000499658	0.00191677	0.00391711	0.274035	0.191677	0.391711
Omicron single-infection cohort	60	10812	0	1	0.00274035	0.000499658	0.00191677	0.00391711	0.274035	0.191677	0.391711
Omicron single-infection cohort	61	10811	2	1	0.00292484	0.000516314	0.00206923	0.00413352	0.292484	0.206923	0.413352
Omicron single-infection cohort	63	10808	0	1	0.00292484	0.000516314	0.00206923	0.00413352	0.292484	0.206923	0.413352
Omicron single-infection cohort	64	10807	0	1	0.00292484	0.000516314	0.00206923	0.00413352	0.292484	0.206923	0.413352
Omicron single-infection cohort	65	10806	0	4	0.00292484	0.000516314	0.00206923	0.00413352	0.292484	0.206923	0.413352
Omicron single-infection cohort	66	10802	3	0	0.00320176	0.000540357	0.00229984	0.00445658	0.320176	0.229984	0.445658
Omicron single-infection cohort	67	10799	1	4	0.00329406	0.000548134	0.00237715	0.00456383	0.329406	0.237715	0.456383
Omicron single-infection cohort	69	10794	1	2	0.0033864	0.000555807	0.00245469	0.00467092	0.33864	0.245469	0.467092
Omicron single-infection cohort	70	10791	0	2	0.0033864	0.000555807	0.00245469	0.00467092	0.33864	0.245469	0.467092
Omicron single-infection cohort	71	10789	0	2	0.0033864	0.000555807	0.00245469	0.00467092	0.33864	0.245469	0.467092
Omicron single-infection cohort	72	10787	1	1	0.00347879	0.000563382	0.00253247	0.00477789	0.347879	0.253247	0.477789
Omicron single-infection cohort	73	10785	0	2	0.00347879	0.000563382	0.00253247	0.00477789	0.347879	0.253247	0.477789
Omicron single-infection cohort	76	10783	0	1	0.00347879	0.000563382	0.00253247	0.00477789	0.347879	0.253247	0.477789
Omicron single-infection cohort	77	10782	2	0	0.00366364	0.000578241	0.00268863	0.00499134	0.366364	0.268863	0.499134
Omicron single-infection cohort	78	10780	1	3	0.00375606	0.000585527	0.00276698	0.0050978	0.375606	0.276698	0.50978
Omicron single-infection cohort	79	10776	0	1	0.00375606	0.000585527	0.00276698	0.0050978	0.375606	0.276698	0.50978
Omicron single-infection cohort	80	10775	0	4	0.00375606	0.000585527	0.00276698	0.0050978	0.375606	0.276698	0.50978
Omicron single-infection cohort	81	10771	0	3	0.00375606	0.000585527	0.00276698	0.0050978	0.375606	0.276698	0.50978
Omicron single-infection cohort	82	10768	0	3	0.00375606	0.000585527	0.00276698	0.0050978	0.375606	0.276698	0.50978
Omicron single-infection cohort	83	10765	0	1	0.00375606	0.000585527	0.00276698	0.0050978	0.375606	0.276698	0.50978
Omicron single-infection cohort	84	10764	1	2	0.00384862	0.000592742	0.00284559	0.00520427	0.384862	0.284559	0.520427
Omicron single-infection cohort	85	10761	0	4	0.00384862	0.000592742	0.00284559	0.00520427	0.384862	0.284559	0.520427
Omicron single-infection cohort	86	10757	1	6	0.00394122	0.000599878	0.00292441	0.00531064	0.394122	0.292441	0.531064
Omicron single-infection cohort	87	10750	0	8	0.00394122	0.000599878	0.00292441	0.00531064	0.394122	0.292441	0.531064
Omicron single-infection cohort	88	10742	0	5	0.00394122	0.000599878	0.00292441	0.00531064	0.394122	0.292441	0.531064
Omicron single-infection cohort	89	10737	0	2	0.00394122	0.000599878	0.00292441	0.00531064	0.394122	0.292441	0.531064
Omicron single-infection cohort	90	10735	0	3	0.00394122	0.000599878	0.00292441	0.00531064	0.394122	0.292441	0.531064
Omicron single-infection cohort	91	10732	0	6	0.00394122	0.000599878	0.00292441	0.00531064	0.394122	0.292441	0.531064
Omicron single-infection cohort	92	10726	1	5	0.00403409	0.000606967	0.00300358	0.00541719	0.403409	0.300358	0.541719
Omicron single-infection cohort	93	10720	1	5	0.00412699	0.00061398	0.00308293	0.00552365	0.412699	0.308293	0.552365
Omicron single-infection cohort	94	10714	0	14	0.00412699	0.00061398	0.00308293	0.00552365	0.412699	0.308293	0.552365
Omicron single-infection cohort	95	10700	1	12	0.00422007	0.000620937	0.00316256	0.00563018	0.422007	0.316256	0.563018
Omicron single-infection cohort	96	10687	1	4	0.00431324	0.000627831	0.00324242	0.00573669	0.431324	0.324242	0.573669
Omicron single-infection cohort	97	10682	0	2	0.00431324	0.000627831	0.00324242	0.00573669	0.431324	0.324242	0.573669
Omicron single-infection cohort	98	10680	1	14	0.00440647	0.000634656	0.00332245	0.00584313	0.440647	0.332245	0.584313
Omicron single-infection cohort	99	10665	1	10	0.00449982	0.000641425	0.00340272	0.0059496	0.449982	0.340272	0.59496
Omicron single-infection cohort	100	10654	0	29	0.00449982	0.000641425	0.00340272	0.0059496	0.449982	0.340272	0.59496
Omicron single-infection cohort	101	10625	0	19	0.00449982	0.000641425	0.00340272	0.0059496	0.449982	0.340272	0.59496
Omicron single-infection cohort	102	10606	0	19	0.00449982	0.000641425	0.00340272	0.0059496	0.449982	0.340272	0.59496
Omicron single-infection cohort	103	10587	0	9	0.00449982	0.000641425	0.00340272	0.0059496	0.449982	0.340272	0.59496
Omicron single-infection cohort	104	10578	0	25	0.00449982	0.000641425	0.00340272	0.0059496	0.449982	0.340272	0.59496
Omicron single-infection cohort	105	10553	0	22	0.00449982	0.000641425	0.00340272	0.0059496	0.449982	0.340272	0.59496
Omicron single-infection cohort	106	10531	1	44	0.00459435	0.000648293	0.00348401	0.00605748	0.459435	0.348401	0.605748
Omicron single-infection cohort	107	10486	0	48	0.00459435	0.000648293	0.00348401	0.00605748	0.459435	0.348401	0.605748
Omicron single-infection cohort	108	10438	0	74	0.00459435	0.000648293	0.00348401	0.00605748	0.459435	0.348401	0.605748
Omicron single-infection cohort	109	10364	1	50	0.0046904	0.000655306	0.00356657	0.00616724	0.46904	0.356657	0.616724
Omicron single-infection cohort	110	10313	0	20	0.0046904	0.000655306	0.00356657	0.00616724	0.46904	0.356657	0.616724
Omicron single-infection cohort	111	10293	0	44	0.0046904	0.000655306	0.00356657	0.00616724	0.46904	0.356657	0.616724
Omicron single-infection cohort	112	10249	0	44	0.0046904	0.000655306	0.00356657	0.00616724	0.46904	0.356657	0.616724
Omicron single-infection cohort	113	10205	1	61	0.00478793	0.00066246	0.0036504	0.00627882	0.478793	0.36504	0.627882
Omicron single-infection cohort	114	10143	1	62	0.00488605	0.000669622	0.0037348	0.00639103	0.488605	0.37348	0.639103
Omicron single-infection cohort	115	10080	0	67	0.00488605	0.000669622	0.0037348	0.00639103	0.488605	0.37348	0.639103
Omicron single-infection cohort	116	10013	0	43	0.00488605	0.000669622	0.0037348	0.00639103	0.488605	0.37348	0.639103
Omicron single-infection cohort	117	9970	0	26	0.00488605	0.000669622	0.0037348	0.00639103	0.488605	0.37348	0.639103
Omicron single-infection cohort	118	9944	1	44	0.00498612	0.000676991	0.00382081	0.00650568	0.498612	0.382081	0.650568
Omicron single-infection cohort	119	9899	0	55	0.00498612	0.000676991	0.00382081	0.00650568	0.498612	0.382081	0.650568
Omicron single-infection cohort	120	9844	0	68	0.00498612	0.000676991	0.00382081	0.00650568	0.498612	0.382081	0.650568
Omicron single-infection cohort	121	9776	1	72	0.0050879	0.00068453	0.00390825	0.00662243	0.50879	0.390825	0.662243
Omicron single-infection cohort	122	9703	0	81	0.0050879	0.00068453	0.00390825	0.00662243	0.50879	0.390825	0.662243
Omicron single-infection cohort	123	9622	0	50	0.0050879	0.00068453	0.00390825	0.00662243	0.50879	0.390825	0.662243
Omicron single-infection cohort	124	9572	0	18	0.0050879	0.00068453	0.00390825	0.00662243	0.50879	0.390825	0.662243
Omicron single-infection cohort	125	9554	0	36	0.0050879	0.00068453	0.00390825	0.00662243	0.50879	0.390825	0.662243
Omicron single-infection cohort	126	9518	0	31	0.0050879	0.00068453	0.00390825	0.00662243	0.50879	0.390825	0.662243
Omicron single-infection cohort	127	9487	1	51	0.00519277	0.000692444	0.00399814	0.00674315	0.519277	0.399814	0.674315
Omicron single-infection cohort	128	9435	1	40	0.00529821	0.000700352	0.00408861	0.00686443	0.529821	0.408861	0.686442
Omicron single-infection cohort	129	9394	0	55	0.00529821	0.000700352	0.00408861	0.00686443	0.529821	0.408861	0.686442
Omicron single-infection cohort	130	9339	1	25	0.00540472	0.00070833	0.00418004	0.00698694	0.540472	0.418004	0.698694
Omicron single-infection cohort	131	9313	1	18	0.00551152	0.00071626	0.00427185	0.00710965	0.551152	0.427185	0.710965
Omicron single-infection cohort	132	9294	1	27	0.00561852	0.000724131	0.00436396	0.00723244	0.561852	0.436396	0.723244
Omicron single-infection cohort	133	9266	0	21	0.00561852	0.000724131	0.00436396	0.00723244	0.561852	0.436396	0.723244
Omicron single-infection cohort	134	9245	2	29	0.00583364	0.000739778	0.00454946	0.00747893	0.583364	0.454946	0.747893
Omicron single-infection cohort	135	9214	0	22	0.00583364	0.000739778	0.00454946	0.00747893	0.583364	0.454946	0.747893
Omicron single-infection cohort	136	9192	1	22	0.00594179	0.000747562	0.00464288	0.0076027	0.594179	0.464288	0.76027
Omicron single-infection cohort	137	9169	1	15	0.00605021	0.000755301	0.00473664	0.00772663	0.605021	0.473664	0.772663
Omicron single-infection cohort	138	9153	1	7	0.0061588	0.000762985	0.00483068	0.00785063	0.61588	0.483068	0.785063
Omicron single-infection cohort	139	9145	0	20	0.0061588	0.000762985	0.00483068	0.00785063	0.61588	0.483068	0.785063
Omicron single-infection cohort	140	9125	0	22	0.0061588	0.000762985	0.00483068	0.00785063	0.61588	0.483068	0.785063
Omicron single-infection cohort	141	9103	0	16	0.0061588	0.000762985	0.00483068	0.00785063	0.61588	0.483068	0.785063
Omicron single-infection cohort	142	9087	1	16	0.00626817	0.0007707	0.00492544	0.00797548	0.626817	0.492544	0.797548
Omicron single-infection cohort	143	9070	0	17	0.00626817	0.0007707	0.00492544	0.00797548	0.626817	0.492544	0.797548
Omicron single-infection cohort	144	9053	0	6	0.00626817	0.0007707	0.00492544	0.00797548	0.626817	0.492544	0.797548
Omicron single-infection cohort	145	9047	1	7	0.00637801	0.000778403	0.00502069	0.00810078	0.637801	0.502069	0.810078
Omicron single-infection cohort	146	9039	0	11	0.00637801	0.000778403	0.00502069	0.00810078	0.637801	0.502069	0.810078
Omicron single-infection cohort	147	9028	0	9	0.00637801	0.000778403	0.00502069	0.00810078	0.637801	0.502069	0.810078
Omicron single-infection cohort	148	9019	4	8	0.00681869	0.000808642	0.00540403	0.00860207	0.681869	0.540403	0.860207
Omicron single-infection cohort	149	9007	0	5	0.00681869	0.000808642	0.00540403	0.00860207	0.681869	0.540403	0.860207
Omicron single-infection cohort	150	9002	1	1	0.00692902	0.000816044	0.0055003	0.00872722	0.692902	0.55003	0.872722
Omicron single-infection cohort	151	9000	0	2	0.00692902	0.000816044	0.0055003	0.00872722	0.692902	0.55003	0.872722
Omicron single-infection cohort	152	8998	1	2	0.00703939	0.000823383	0.00559672	0.00885226	0.703939	0.559672	0.885226
Omicron single-infection cohort	153	8995	0	5	0.00703939	0.000823383	0.00559672	0.00885226	0.703939	0.559672	0.885226
Omicron single-infection cohort	154	8990	0	4	0.00703939	0.000823383	0.00559672	0.00885226	0.703939	0.559672	0.885226
Omicron single-infection cohort	155	8986	0	2	0.00703939	0.000823383	0.00559672	0.00885226	0.703939	0.559672	0.885226
Omicron single-infection cohort	156	8984	0	1	0.00703939	0.000823383	0.00559672	0.00885226	0.703939	0.559672	0.885226
Omicron single-infection cohort	157	8983	0	3	0.00703939	0.000823383	0.00559672	0.00885226	0.703939	0.559672	0.885226
Omicron single-infection cohort	158	8980	0	1	0.00703939	0.000823383	0.00559672	0.00885226	0.703939	0.559672	0.885226
Omicron single-infection cohort	159	8979	1	0	0.00714997	0.000830684	0.00569343	0.00897745	0.714997	0.569343	0.897745
Omicron single-infection cohort	160	8978	0	1	0.00714997	0.000830684	0.00569343	0.00897745	0.714997	0.569343	0.897745
Omicron single-infection cohort	161	8977	1	6	0.00726057	0.000837922	0.00579026	0.00910252	0.726057	0.579026	0.910252
Omicron single-infection cohort	162	8970	0	4	0.00726057	0.000837922	0.00579026	0.00910252	0.726057	0.579026	0.910252
Omicron single-infection cohort	163	8966	0	4	0.00726057	0.000837922	0.00579026	0.00910252	0.726057	0.579026	0.910252
Omicron single-infection cohort	164	8962	4	0	0.00770366	0.000866341	0.00617923	0.00960235	0.770366	0.617923	0.960235
Omicron single-infection cohort	166	8958	2	1	0.00792521	0.000880197	0.00637434	0.00985152	0.792521	0.637434	0.985152
Omicron single-infection cohort	167	8955	1	0	0.00803599	0.000887043	0.00647205	0.00997594	0.803599	0.647205	0.997594
Omicron single-infection cohort	168	8954	1	4	0.00814677	0.000893835	0.00656986	0.0101002	0.814677	0.656986	1.01002
Omicron single-infection cohort	169	8949	0	3	0.00814677	0.000893835	0.00656986	0.0101002	0.814677	0.656986	1.01002
Omicron single-infection cohort	170	8946	0	1	0.00814677	0.000893835	0.00656986	0.0101002	0.814677	0.656986	1.01002
Omicron single-infection cohort	171	8945	1	2	0.00825766	0.000900587	0.00666785	0.0102246	0.825766	0.666785	1.02246
Omicron single-infection cohort	172	8942	1	7	0.00836857	0.00090729	0.00676594	0.0103488	0.836857	0.676594	1.03488
Omicron single-infection cohort	173	8934	1	0	0.00847956	0.000913952	0.0068642	0.0104731	0.847956	0.686419	1.04731
Omicron single-infection cohort	174	8933	1	2	0.00859056	0.000920565	0.00696254	0.0105972	0.859056	0.696254	1.05972
Omicron single-infection cohort	175	8930	2	0	0.0088126	0.000933652	0.00715953	0.0108453	0.88126	0.715953	1.08453
Omicron single-infection cohort	176	8928	1	1	0.00892362	0.000940125	0.00725815	0.0109691	0.892362	0.725815	1.09691
Omicron single-infection cohort	177	8926	3	2	0.00925671	0.000959278	0.00755453	0.0113402	0.925671	0.755453	1.13402
Omicron single-infection cohort	178	8921	0	2	0.00925671	0.000959278	0.00755453	0.0113402	0.925671	0.755453	1.13402
Omicron single-infection cohort	179	8919	0	6	0.00925671	0.000959278	0.00755453	0.0113402	0.925671	0.755453	1.13402
Omicron single-infection cohort	180	8913	3	0	0.00959019	0.000978085	0.00785191	0.011711	0.959019	0.785191	1.1711
Omicron single-infection cohort	181	8910	1	2	0.00970134	0.000984271	0.00795119	0.0118344	0.970134	0.795119	1.18344
Omicron single-infection cohort	182	8907	0	1	0.00970134	0.000984271	0.00795119	0.0118344	0.970134	0.795119	1.18344
Omicron single-infection cohort	183	8906	0	1	0.00970134	0.000984271	0.00795119	0.0118344	0.970134	0.795119	1.18344
Omicron single-infection cohort	184	8905	2	1	0.00992376	0.000996535	0.00815004	0.0120811	0.992376	0.815004	1.20811
Omicron single-infection cohort	185	8902	0	3	0.00992376	0.000996535	0.00815004	0.0120811	0.992376	0.815004	1.20811
Omicron single-infection cohort	186	8899	0	2	0.00992376	0.000996535	0.00815004	0.0120811	0.992376	0.815004	1.20811
Omicron single-infection cohort	187	8897	0	4	0.00992376	0.000996535	0.00815004	0.0120811	0.992376	0.815004	1.20811
Omicron single-infection cohort	188	8893	1	7	0.0100351	0.00100262	0.00824967	0.0122045	1.00351	0.824967	1.22045
Omicron single-infection cohort	189	8885	1	4	0.0101465	0.00100868	0.00834944	0.0123279	1.01465	0.834944	1.23279
Omicron single-infection cohort	190	8880	0	4	0.0101465	0.00100868	0.00834944	0.0123279	1.01465	0.834944	1.23279
Omicron single-infection cohort	191	8876	1	4	0.010258	0.00101471	0.00844937	0.0124514	1.0258	0.844937	1.24514
Omicron single-infection cohort	192	8871	2	5	0.0104812	0.00102668	0.00864949	0.0126982	1.04812	0.864949	1.26982
Omicron single-infection cohort	193	8864	0	4	0.0104812	0.00102668	0.00864949	0.0126982	1.04812	0.864949	1.26982
Omicron single-infection cohort	194	8860	1	0	0.0105929	0.00103262	0.00874975	0.0128217	1.05929	0.874975	1.28217
Omicron single-infection cohort	195	8859	0	3	0.0105929	0.00103262	0.00874975	0.0128217	1.05929	0.874975	1.28217
Omicron single-infection cohort	196	8856	1	3	0.0107046	0.00103853	0.0088501	0.0129451	1.07046	0.88501	1.29451
Omicron single-infection cohort	197	8852	2	6	0.0109281	0.00105025	0.00905105	0.0131918	1.09281	0.905105	1.31918
Omicron single-infection cohort	198	8844	1	3	0.0110399	0.00105607	0.00915168	0.0133152	1.10399	0.915168	1.33152
Omicron single-infection cohort	199	8840	2	6	0.0112637	0.00106762	0.00935318	0.0135617	1.12637	0.935318	1.35617
Omicron single-infection cohort	200	8832	1	5	0.0113756	0.00107335	0.00945409	0.013685	1.13756	0.945409	1.3685
Omicron single-infection cohort	201	8826	1	3	0.0114876	0.00107906	0.0095551	0.0138083	1.14876	0.95551	1.38083
Omicron single-infection cohort	202	8822	1	4	0.0115997	0.00108474	0.0096562	0.0139316	1.15997	0.96562	1.39316
Omicron single-infection cohort	203	8817	2	4	0.0118239	0.00109602	0.00985866	0.0141781	1.18239	0.985866	1.41781
Omicron single-infection cohort	204	8811	1	2	0.011936	0.00110161	0.00996001	0.0143013	1.1936	0.996001	1.43013
Omicron single-infection cohort	205	8808	0	4	0.011936	0.00110161	0.00996001	0.0143013	1.1936	0.996001	1.43013
Omicron single-infection cohort	206	8804	3	4	0.0122727	0.00111826	0.0102646	0.0146708	1.22727	1.02646	1.46708
Omicron single-infection cohort	207	8797	0	5	0.0122727	0.00111826	0.0102646	0.0146708	1.22727	1.02646	1.46708
Omicron single-infection cohort	208	8792	2	2	0.0124974	0.00112923	0.0104681	0.0149172	1.24974	1.04681	1.49172
Omicron single-infection cohort	209	8788	0	4	0.0124974	0.00112923	0.0104681	0.0149172	1.24974	1.04681	1.49172
Omicron single-infection cohort	210	8784	3	1	0.0128347	0.00114551	0.0107739	0.0152866	1.28347	1.07739	1.52866
Omicron single-infection cohort	211	8780	1	4	0.0129471	0.00115089	0.010876	0.0154096	1.29471	1.0876	1.54096
Omicron single-infection cohort	212	8775	2	5	0.0131721	0.00116157	0.0110803	0.0156556	1.31721	1.10803	1.56556
Omicron single-infection cohort	213	8768	1	10	0.0132846	0.00116687	0.0111826	0.0157787	1.32846	1.11826	1.57787
Omicron single-infection cohort	214	8757	1	3	0.0133973	0.00117217	0.011285	0.0159018	1.33973	1.1285	1.59018
Omicron single-infection cohort	215	8753	0	3	0.0133973	0.00117217	0.011285	0.0159018	1.33973	1.1285	1.59018
Omicron single-infection cohort	216	8750	1	4	0.0135101	0.00117745	0.0113876	0.0160249	1.35101	1.13876	1.60249
Omicron single-infection cohort	217	8745	2	8	0.0137357	0.00118793	0.0115929	0.0162712	1.37357	1.15929	1.62712
Omicron single-infection cohort	218	8735	3	5	0.0140744	0.00120352	0.0119015	0.0166407	1.40744	1.19015	1.66407
Omicron single-infection cohort	219	8727	0	6	0.0140744	0.00120352	0.0119015	0.0166407	1.40744	1.19015	1.66407
Omicron single-infection cohort	220	8721	0	7	0.0140744	0.00120352	0.0119015	0.0166407	1.40744	1.19015	1.66407
Omicron single-infection cohort	221	8714	1	9	0.0141875	0.00120868	0.0120046	0.016764	1.41875	1.20046	1.6764
Omicron single-infection cohort	222	8704	1	5	0.0143008	0.00121384	0.0121079	0.0168874	1.43008	1.21079	1.68874
Omicron single-infection cohort	223	8698	1	8	0.0144141	0.00121898	0.0122113	0.0170109	1.44141	1.22113	1.70109
Omicron single-infection cohort	224	8689	1	6	0.0145276	0.00122411	0.0123148	0.0171344	1.45276	1.23148	1.71344
Omicron single-infection cohort	225	8682	4	15	0.0149816	0.00124441	0.0127296	0.0176285	1.49816	1.27296	1.76285
Omicron single-infection cohort	226	8663	1	9	0.0150953	0.00124945	0.0128335	0.0177521	1.50953	1.28335	1.77521
Omicron single-infection cohort	227	8653	0	9	0.0150953	0.00124945	0.0128335	0.0177521	1.50953	1.28335	1.77521
Omicron single-infection cohort	228	8644	0	10	0.0150953	0.00124945	0.0128335	0.0177521	1.50953	1.28335	1.77521
Omicron single-infection cohort	229	8634	0	3	0.0150953	0.00124945	0.0128335	0.0177521	1.50953	1.28335	1.77521
Omicron single-infection cohort	230	8631	2	8	0.0153235	0.00125954	0.0130422	0.0180002	1.53235	1.30422	1.80002
Omicron single-infection cohort	231	8621	0	17	0.0153235	0.00125954	0.0130422	0.0180002	1.53235	1.30422	1.80002
Omicron single-infection cohort	232	8604	0	11	0.0153235	0.00125954	0.0130422	0.0180002	1.53235	1.30422	1.80002
Omicron single-infection cohort	233	8593	0	14	0.0153235	0.00125954	0.0130422	0.0180002	1.53235	1.30422	1.80002
Omicron single-infection cohort	234	8579	2	12	0.0155531	0.00126967	0.0132522	0.0182498	1.55531	1.32522	1.82498
Omicron single-infection cohort	235	8565	0	15	0.0155531	0.00126967	0.0132522	0.0182498	1.55531	1.32522	1.82498
Omicron single-infection cohort	236	8550	1	9	0.0156682	0.00127473	0.0133575	0.0183749	1.56682	1.33575	1.83749
Omicron single-infection cohort	237	8540	2	9	0.0158987	0.00128481	0.0135686	0.0186253	1.58987	1.35686	1.86253
Omicron single-infection cohort	238	8529	0	8	0.0158987	0.00128481	0.0135686	0.0186253	1.58987	1.35686	1.86253
Omicron single-infection cohort	239	8521	0	16	0.0158987	0.00128481	0.0135686	0.0186253	1.58987	1.35686	1.86253
Omicron single-infection cohort	240	8505	1	11	0.0160144	0.00128986	0.0136745	0.018751	1.60144	1.36745	1.8751
Omicron single-infection cohort	241	8493	0	24	0.0160144	0.00128986	0.0136745	0.018751	1.60144	1.36745	1.8751
Omicron single-infection cohort	242	8469	1	18	0.0161306	0.00129493	0.0137809	0.0188772	1.61306	1.37809	1.88772
Omicron single-infection cohort	243	8450	0	12	0.0161306	0.00129493	0.0137809	0.0188772	1.61306	1.37809	1.88772
Omicron single-infection cohort	244	8438	1	14	0.0162472	0.00130001	0.0138877	0.0190038	1.62472	1.38877	1.90038
Omicron single-infection cohort	245	8423	0	10	0.0162472	0.00130001	0.0138877	0.0190038	1.62472	1.38877	1.90038
Omicron single-infection cohort	246	8413	2	18	0.0164811	0.00131018	0.0141019	0.0192578	1.64811	1.41019	1.92578
Omicron single-infection cohort	247	8393	1	17	0.0165983	0.00131525	0.0142093	0.019385	1.65983	1.42093	1.9385
Omicron single-infection cohort	248	8375	1	29	0.0167157	0.00132033	0.0143169	0.0195125	1.67157	1.43169	1.95125
Omicron single-infection cohort	249	8345	0	9	0.0167157	0.00132033	0.0143169	0.0195125	1.67157	1.43169	1.95125
Omicron single-infection cohort	250	8336	0	5	0.0167157	0.00132033	0.0143169	0.0195125	1.67157	1.43169	1.95125
Omicron single-infection cohort	251	8331	0	14	0.0167157	0.00132033	0.0143169	0.0195125	1.67157	1.43169	1.95125
Omicron single-infection cohort	252	8317	0	10	0.0167157	0.00132033	0.0143169	0.0195125	1.67157	1.43169	1.95125
Omicron single-infection cohort	253	8307	0	15	0.0167157	0.00132033	0.0143169	0.0195125	1.67157	1.43169	1.95125
Omicron single-infection cohort	254	8292	1	17	0.0168343	0.00132548	0.0144255	0.0196412	1.68343	1.44255	1.96412
Omicron single-infection cohort	255	8274	0	15	0.0168343	0.00132548	0.0144255	0.0196412	1.68343	1.44255	1.96412
Omicron single-infection cohort	256	8259	0	11	0.0168343	0.00132548	0.0144255	0.0196412	1.68343	1.44255	1.96412
Omicron single-infection cohort	257	8248	0	4	0.0168343	0.00132548	0.0144255	0.0196412	1.68343	1.44255	1.96412
Omicron single-infection cohort	258	8244	0	5	0.0168343	0.00132548	0.0144255	0.0196412	1.68343	1.44255	1.96412
Omicron single-infection cohort	259	8239	0	6	0.0168343	0.00132548	0.0144255	0.0196412	1.68343	1.44255	1.96412
Omicron single-infection cohort	260	8233	0	12	0.0168343	0.00132548	0.0144255	0.0196412	1.68343	1.44255	1.96412
Omicron single-infection cohort	261	8221	0	8	0.0168343	0.00132548	0.0144255	0.0196412	1.68343	1.44255	1.96412
Omicron single-infection cohort	262	8213	0	5	0.0168343	0.00132548	0.0144255	0.0196412	1.68343	1.44255	1.96412
Omicron single-infection cohort	263	8208	0	1	0.0168343	0.00132548	0.0144255	0.0196412	1.68343	1.44255	1.96412
Omicron single-infection cohort	264	8207	0	1	0.0168343	0.00132548	0.0144255	0.0196412	1.68343	1.44255	1.96412
Omicron single-infection cohort	265	8206	2	2	0.0170739	0.00133595	0.014645	0.0199016	1.70739	1.4645	1.99016
Omicron single-infection cohort	266	8202	1	1	0.0171937	0.00134115	0.0147548	0.0200318	1.71937	1.47548	2.00318
Omicron single-infection cohort	267	8200	1	2	0.0173136	0.00134633	0.0148646	0.0201619	1.73136	1.48646	2.01619
Omicron single-infection cohort	268	8197	0	2	0.0173136	0.00134633	0.0148646	0.0201619	1.73136	1.48646	2.01619
Omicron single-infection cohort	269	8195	0	5	0.0173136	0.00134633	0.0148646	0.0201619	1.73136	1.48646	2.01619
Omicron single-infection cohort	270	8190	0	2	0.0173136	0.00134633	0.0148646	0.0201619	1.73136	1.48646	2.01619
Omicron single-infection cohort	271	8188	2	3	0.0175536	0.00135666	0.0150848	0.0204224	1.75536	1.50848	2.04224
Omicron single-infection cohort	272	8183	0	1	0.0175536	0.00135666	0.0150848	0.0204224	1.75536	1.50848	2.04224
Omicron single-infection cohort	273	8182	0	4	0.0175536	0.00135666	0.0150848	0.0204224	1.75536	1.50848	2.04224
Omicron single-infection cohort	274	8178	1	0	0.0176738	0.0013618	0.015195	0.0205527	1.76738	1.5195	2.05527
Omicron single-infection cohort	275	8177	1	1	0.0177939	0.00136692	0.0153052	0.020683	1.77939	1.53052	2.0683
Omicron single-infection cohort	276	8175	1	0	0.017914	0.00137202	0.0154155	0.0208132	1.7914	1.54155	2.08132
Omicron single-infection cohort	278	8174	1	1	0.0180342	0.00137711	0.0155259	0.0209434	1.80342	1.55259	2.09434
Omicron single-infection cohort	279	8172	2	4	0.0182745	0.00138721	0.0157467	0.0212038	1.82745	1.57467	2.12038
Omicron single-infection cohort	280	8166	2	1	0.018515	0.00139725	0.0159677	0.0214641	1.8515	1.59677	2.14641
Omicron single-infection cohort	281	8163	0	1	0.018515	0.00139725	0.0159677	0.0214641	1.8515	1.59677	2.14641
Omicron single-infection cohort	282	8162	3	1	0.0188757	0.00141218	0.0162996	0.0218544	1.88757	1.62996	2.18544
Omicron single-infection cohort	283	8158	1	1	0.018996	0.00141712	0.0164104	0.0219844	1.8996	1.64104	2.19844
Omicron single-infection cohort	284	8156	1	1	0.0191163	0.00142204	0.0165211	0.0221144	1.91163	1.65211	2.21144
Omicron single-infection cohort	285	8154	1	0	0.0192366	0.00142694	0.0166319	0.0222444	1.92366	1.66319	2.22444
Omicron single-infection cohort	286	8153	1	0	0.0193568	0.00143183	0.0167428	0.0223744	1.93568	1.67428	2.23744
Omicron single-infection cohort	288	8152	2	0	0.0195974	0.00144155	0.0169646	0.0226342	1.95974	1.69646	2.26342
Omicron single-infection cohort	289	8150	1	0	0.0197177	0.00144638	0.0170755	0.022764	1.97177	1.70755	2.2764
Omicron single-infection cohort	290	8149	2	0	0.0199583	0.001456	0.0172975	0.0230236	1.99583	1.72975	2.30236
Omicron single-infection cohort	291	8147	1	1	0.0200786	0.00146078	0.0174086	0.0231533	2.00786	1.74086	2.31533
Omicron single-infection cohort	292	8145	1	1	0.0201989	0.00146555	0.0175196	0.0232831	2.01989	1.75196	2.32831
Omicron single-infection cohort	293	8143	1	0	0.0203192	0.0014703	0.0176308	0.0234128	2.03192	1.76308	2.34128
Omicron single-infection cohort	295	8142	2	1	0.0205599	0.00147975	0.0178531	0.0236721	2.05599	1.78531	2.36721
Omicron single-infection cohort	296	8139	1	1	0.0206802	0.00148446	0.0179644	0.0238017	2.06802	1.79644	2.38017
Omicron single-infection cohort	297	8137	3	2	0.0210413	0.00149847	0.0182983	0.0241904	2.10413	1.82983	2.41904
Omicron single-infection cohort	298	8132	1	0	0.0211617	0.00150312	0.0184097	0.02432	2.11617	1.84097	2.432
Omicron single-infection cohort	299	8131	1	1	0.0212821	0.00150775	0.0185211	0.0244495	2.12821	1.85211	2.44495
Omicron single-infection cohort	300	8129	1	0	0.0214025	0.00151236	0.0186325	0.024579	2.14025	1.86325	2.4579
Omicron single-infection cohort	301	8128	2	0	0.0216433	0.00152154	0.0188555	0.0248379	2.16433	1.88555	2.48379
Omicron single-infection cohort	302	8126	3	0	0.0220045	0.0015352	0.0191902	0.025226	2.20045	1.91902	2.5226
Omicron single-infection cohort	303	8123	0	2	0.0220045	0.0015352	0.0191902	0.025226	2.20045	1.91902	2.5226
Omicron single-infection cohort	304	8121	2	0	0.0222453	0.00154424	0.0194136	0.0254847	2.22453	1.94136	2.54847
Omicron single-infection cohort	305	8119	0	2	0.0222453	0.00154424	0.0194136	0.0254847	2.22453	1.94136	2.54847
Omicron single-infection cohort	306	8117	1	1	0.0223658	0.00154874	0.0195253	0.025614	2.23658	1.95253	2.5614
Omicron single-infection cohort	307	8115	2	1	0.0226067	0.00155771	0.0197488	0.0258727	2.26067	1.97488	2.58727
Omicron single-infection cohort	308	8112	3	2	0.0229682	0.00157105	0.0200844	0.0262604	2.29682	2.00844	2.62604
Omicron single-infection cohort	309	8107	0	2	0.0229682	0.00157105	0.0200844	0.0262604	2.29682	2.00844	2.62604
Omicron single-infection cohort	310	8105	2	1	0.0232093	0.00157988	0.0203084	0.0265189	2.32093	2.03084	2.65189
Omicron single-infection cohort	311	8102	3	0	0.023571	0.00159304	0.0206445	0.0269065	2.3571	2.06445	2.69065
Omicron single-infection cohort	312	8099	1	3	0.0236915	0.0015974	0.0207566	0.0270356	2.36915	2.07566	2.70356
Omicron single-infection cohort	313	8095	1	0	0.0238121	0.00160175	0.0208688	0.0271648	2.38121	2.08688	2.71648
Omicron single-infection cohort	314	8094	1	2	0.0239327	0.00160608	0.020981	0.027294	2.39327	2.0981	2.7294
Omicron single-infection cohort	315	8091	3	3	0.0242946	0.00161902	0.0213177	0.0276813	2.42946	2.13177	2.76813
Omicron single-infection cohort	316	8085	2	4	0.024536	0.00162759	0.0215424	0.0279396	2.4536	2.15424	2.79396
Omicron single-infection cohort	317	8079	1	2	0.0246567	0.00163186	0.0216549	0.0280687	2.46567	2.16549	2.80687
Omicron single-infection cohort	318	8076	2	4	0.0248983	0.00164037	0.0218799	0.028327	2.48983	2.18799	2.8327
Omicron single-infection cohort	320	8070	2	0	0.0251399	0.00164884	0.0221051	0.0285853	2.51399	2.21051	2.85853
Omicron single-infection cohort	321	8068	0	1	0.0251399	0.00164884	0.0221051	0.0285853	2.51399	2.21051	2.85853
Omicron single-infection cohort	323	8067	2	0	0.0253816	0.00165727	0.0223304	0.0288436	2.53816	2.23304	2.88436
Omicron single-infection cohort	324	8065	1	1	0.0255025	0.00166146	0.0224431	0.0289727	2.55025	2.24431	2.89727
Omicron single-infection cohort	325	8063	1	1	0.0256233	0.00166564	0.0225558	0.0291018	2.56233	2.25558	2.91018
Omicron single-infection cohort	327	8061	3	0	0.025986	0.00167813	0.0228942	0.029489	2.5986	2.28942	2.9489
Omicron single-infection cohort	330	8058	3	0	0.0263486	0.00169052	0.0232327	0.0298759	2.63486	2.32327	2.98759
Omicron single-infection cohort	331	8055	3	0	0.0267112	0.0017028	0.0235714	0.0302627	2.67112	2.35714	3.02627
Omicron single-infection cohort	335	8052	3	0	0.0270738	0.00171499	0.0239103	0.0306493	2.70738	2.39103	3.06493
Omicron single-infection cohort	336	8049	1	0	0.0271947	0.00171903	0.0240234	0.0307781	2.71947	2.40233	3.07781
Omicron single-infection cohort	337	8048	0	1	0.0271947	0.00171903	0.0240234	0.0307781	2.71947	2.40233	3.07781
Omicron single-infection cohort	338	8047	0	1	0.0271947	0.00171903	0.0240234	0.0307781	2.71947	2.40233	3.07781
Omicron single-infection cohort	339	8046	3	2	0.0275574	0.0017311	0.0243626	0.0311645	2.75574	2.43626	3.11645
Omicron single-infection cohort	340	8041	2	0	0.0277993	0.0017391	0.0245889	0.0314221	2.77993	2.45889	3.14221
Omicron single-infection cohort	341	8039	1	1	0.0279202	0.00174308	0.0247021	0.0315509	2.79202	2.47021	3.15509
Omicron single-infection cohort	342	8037	1	3	0.0280412	0.00174705	0.0248153	0.0316796	2.80412	2.48153	3.16796
Omicron single-infection cohort	343	8033	2	1	0.0282832	0.00175498	0.0250418	0.0319372	2.82832	2.50418	3.19372
Omicron single-infection cohort	344	8030	1	2	0.0284042	0.00175893	0.0251551	0.0320659	2.84042	2.51551	3.20659
Omicron single-infection cohort	345	8027	1	1	0.0285252	0.00176287	0.0252685	0.0321947	2.85252	2.52685	3.21947
Omicron single-infection cohort	346	8025	1	2	0.0286463	0.0017668	0.0253819	0.0323235	2.86463	2.53819	3.23235
Omicron single-infection cohort	347	8022	1	1	0.0287674	0.00177072	0.0254953	0.0324523	2.87674	2.54953	3.24523
Omicron single-infection cohort	348	8020	2	2	0.0290096	0.00177855	0.0257223	0.0327099	2.90096	2.57223	3.27099
Omicron single-infection cohort	349	8016	2	5	0.0292518	0.00178633	0.0259494	0.0329674	2.92518	2.59494	3.29674
Omicron single-infection cohort	350	8009	1	4	0.0293731	0.00179022	0.026063	0.0330962	2.93731	2.6063	3.30962
Omicron single-infection cohort	351	8004	3	2	0.0297369	0.00180183	0.0264042	0.0334828	2.97369	2.64042	3.34828
Omicron single-infection cohort	352	7999	1	5	0.0298582	0.00180568	0.026518	0.0336117	2.98582	2.6518	3.36117
Omicron single-infection cohort	353	7993	1	10	0.0299795	0.00180953	0.0266319	0.0337406	2.99795	2.66319	3.37406
Omicron single-infection cohort	354	7982	1	6	0.0301011	0.00181338	0.0267459	0.0338697	3.01011	2.67459	3.38697
Omicron single-infection cohort	355	7975	4	4	0.0305875	0.00182871	0.0272025	0.0343863	3.05875	2.72025	3.43863
Omicron single-infection cohort	356	7967	1	11	0.0307092	0.00183252	0.0273167	0.0345154	3.07092	2.73167	3.45154
Omicron single-infection cohort	357	7955	3	8	0.0310747	0.00184394	0.02766	0.0349034	3.10747	2.766	3.49034
Omicron single-infection cohort	358	7944	1	10	0.0311967	0.00184774	0.0277746	0.0350328	3.11967	2.77746	3.50328
Omicron single-infection cohort	359	7933	3	12	0.0315631	0.00185911	0.0281188	0.0354215	3.15631	2.81188	3.54215
Omicron single-infection cohort	360	7918	0	13	0.0315631	0.00185911	0.0281188	0.0354215	3.15631	2.81188	3.54215
Omicron single-infection cohort	361	7905	0	13	0.0315631	0.00185911	0.0281188	0.0354215	3.15631	2.81188	3.54215
Omicron single-infection cohort	362	7892	1	5	0.0316858	0.00186292	0.0282341	0.0355517	3.16858	2.82341	3.55517
Omicron single-infection cohort	363	7886	2	9	0.0319314	0.00187052	0.0284649	0.0358122	3.19314	2.84649	3.58122
Omicron single-infection cohort	364	7875	0	6	0.0319314	0.00187052	0.0284649	0.0358122	3.19314	2.84649	3.58122
Omicron single-infection cohort	365	7869	1	16	0.0320544	0.00187433	0.0285805	0.0359427	3.20544	2.85805	3.59427
Omicron single-infection cohort	366	7852	2	17	0.0323009	0.00188194	0.0288122	0.0362042	3.23009	2.88122	3.62042
Omicron single-infection cohort	367	7833	1	22	0.0324245	0.00188575	0.0289283	0.0363352	3.24245	2.89283	3.63352
Omicron single-infection cohort	368	7810	0	8	0.0324245	0.00188575	0.0289283	0.0363352	3.24245	2.89283	3.63352
Omicron single-infection cohort	369	7802	1	7	0.0325485	0.00188958	0.0290449	0.0364668	3.25485	2.90449	3.64668
Omicron single-infection cohort	370	7794	1	9	0.0326726	0.00189341	0.0291615	0.0365984	3.26726	2.91615	3.65984
Omicron single-infection cohort	371	7784	1	15	0.0327969	0.00189724	0.0292783	0.0367302	3.27969	2.92783	3.67302
Omicron single-infection cohort	372	7768	0	18	0.0327969	0.00189724	0.0292783	0.0367302	3.27969	2.92783	3.67302
Omicron single-infection cohort	373	7750	2	17	0.0330465	0.00190494	0.0295129	0.036995	3.30465	2.95129	3.6995
Omicron single-infection cohort	374	7731	0	20	0.0330465	0.00190494	0.0295129	0.036995	3.30465	2.95129	3.6995
Omicron single-infection cohort	375	7711	1	20	0.0331719	0.00190882	0.0296308	0.037128	3.31719	2.96308	3.7128
Omicron single-infection cohort	376	7690	2	12	0.0334233	0.00191659	0.0298671	0.0373947	3.34233	2.98671	3.73948
Omicron single-infection cohort	377	7676	4	15	0.033927	0.00193206	0.0303407	0.0379289	3.3927	3.03407	3.79289
Omicron single-infection cohort	378	7657	0	20	0.033927	0.00193206	0.0303407	0.0379289	3.3927	3.03407	3.79289
Omicron single-infection cohort	379	7637	1	28	0.0340535	0.00193595	0.0304597	0.038063	3.40535	3.04597	3.8063
Omicron single-infection cohort	380	7608	3	30	0.0344344	0.00194763	0.0308178	0.0384669	3.44344	3.08178	3.84669
Omicron single-infection cohort	381	7575	2	31	0.0346894	0.00195544	0.0310576	0.0387373	3.46894	3.10576	3.87373
Omicron single-infection cohort	382	7542	3	18	0.0350733	0.00196719	0.0314187	0.0391444	3.50733	3.14187	3.91444
Omicron single-infection cohort	383	7521	2	14	0.0353299	0.00197502	0.0316601	0.0394164	3.53299	3.16601	3.94164
Omicron single-infection cohort	384	7505	3	9	0.0357155	0.00198674	0.032023	0.0398251	3.57155	3.2023	3.98251
Omicron single-infection cohort	385	7493	2	16	0.0359729	0.00199453	0.0322652	0.0400978	3.59729	3.22652	4.00978
Omicron single-infection cohort	386	7475	1	12	0.0361019	0.00199842	0.0323866	0.0402345	3.61019	3.23866	4.02345
Omicron single-infection cohort	387	7462	4	21	0.0366186	0.00201398	0.032873	0.0407818	3.66186	3.2873	4.07818
Omicron single-infection cohort	388	7437	2	10	0.0368777	0.00202176	0.033117	0.0410562	3.68777	3.3117	4.10562
Omicron single-infection cohort	389	7425	1	14	0.0370074	0.00202564	0.0332392	0.0411936	3.70074	3.32392	4.11936
Omicron single-infection cohort	390	7410	2	13	0.0372673	0.00203341	0.033484	0.0414688	3.72673	3.3484	4.14688
Omicron single-infection cohort	391	7395	0	14	0.0372673	0.00203341	0.033484	0.0414688	3.72673	3.3484	4.14688
Omicron single-infection cohort	392	7381	1	19	0.0373977	0.00203732	0.0336068	0.041607	3.73977	3.36068	4.1607
Omicron single-infection cohort	393	7361	2	19	0.0376593	0.00204514	0.0338532	0.0418839	3.76593	3.38532	4.18839
Omicron single-infection cohort	394	7340	3	21	0.0380526	0.00205687	0.0342237	0.0423004	3.80526	3.42237	4.23004
Omicron single-infection cohort	395	7316	4	25	0.0385785	0.00207249	0.0347193	0.0428571	3.85785	3.47193	4.28571
Omicron single-infection cohort	396	7287	2	26	0.0388424	0.00208031	0.034968	0.0431364	3.88424	3.4968	4.31364
Omicron single-infection cohort	397	7259	0	21	0.0388424	0.00208031	0.034968	0.0431364	3.88424	3.4968	4.31364
Omicron single-infection cohort	398	7238	2	33	0.039108	0.00208819	0.0352183	0.0434176	3.9108	3.52183	4.34176
Omicron single-infection cohort	399	7203	1	54	0.0392414	0.00209216	0.035344	0.0435588	3.92414	3.5344	4.35588
Omicron single-infection cohort	400	7148	2	51	0.0395102	0.00210019	0.0355972	0.0438435	3.95102	3.55972	4.38435
Omicron single-infection cohort	401	7095	0	58	0.0395102	0.00210019	0.0355972	0.0438435	3.95102	3.55972	4.38435
Omicron single-infection cohort	402	7037	0	73	0.0395102	0.00210019	0.0355972	0.0438435	3.95102	3.55972	4.38435
Omicron single-infection cohort	403	6964	0	26	0.0395102	0.00210019	0.0355972	0.0438435	3.95102	3.55972	4.38435
Omicron single-infection cohort	404	6938	2	16	0.0397871	0.00210869	0.0358577	0.0441372	3.97871	3.58577	4.41372
Omicron single-infection cohort	405	6920	1	24	0.0399259	0.00211294	0.0359882	0.0442844	3.99259	3.59882	4.42844
Omicron single-infection cohort	406	6895	2	34	0.0402043	0.00212149	0.0362501	0.0445798	4.02043	3.62501	4.45798
Omicron single-infection cohort	407	6859	0	33	0.0402043	0.00212149	0.0362501	0.0445798	4.02043	3.62501	4.45798
Omicron single-infection cohort	408	6826	2	31	0.0404856	0.00213017	0.0365146	0.0448782	4.04856	3.65146	4.48782
Omicron single-infection cohort	409	6793	3	35	0.0409093	0.00214323	0.0369131	0.0453279	4.09093	3.69131	4.53279
Omicron single-infection cohort	410	6755	0	24	0.0409093	0.00214323	0.0369131	0.0453279	4.09093	3.69131	4.53279
Omicron single-infection cohort	411	6731	0	13	0.0409093	0.00214323	0.0369131	0.0453279	4.09093	3.69131	4.53279
Omicron single-infection cohort	412	6718	2	13	0.0411948	0.00215208	0.0371815	0.045631	4.11948	3.71815	4.5631
Omicron single-infection cohort	413	6703	1	23	0.0413379	0.00215651	0.037316	0.0457828	4.13379	3.7316	4.57828
Omicron single-infection cohort	414	6679	2	26	0.0416249	0.00216539	0.0375859	0.0460875	4.1625	3.75859	4.60875
Omicron single-infection cohort	415	6651	3	32	0.0420572	0.00217875	0.0379924	0.0465463	4.20572	3.79924	4.65463
Omicron single-infection cohort	416	6616	2	22	0.0423468	0.00218769	0.0382647	0.0468537	4.23468	3.82647	4.68537
Omicron single-infection cohort	417	6592	1	25	0.0424921	0.00219218	0.0384013	0.0470079	4.24921	3.84013	4.70079
Omicron single-infection cohort	418	6566	4	13	0.0430754	0.00221016	0.0389499	0.0476269	4.30754	3.89499	4.76269
Omicron single-infection cohort	419	6549	0	15	0.0430754	0.00221016	0.0389499	0.0476269	4.30754	3.89499	4.76269
Omicron single-infection cohort	420	6534	1	7	0.0432219	0.00221467	0.0390877	0.0477823	4.32219	3.90877	4.77823
Omicron single-infection cohort	421	6526	0	19	0.0432219	0.00221467	0.0390877	0.0477823	4.32219	3.90877	4.77823
Omicron single-infection cohort	422	6507	0	21	0.0432219	0.00221467	0.0390877	0.0477823	4.32219	3.90877	4.77823
Omicron single-infection cohort	423	6486	1	25	0.0433694	0.00221924	0.0392264	0.0479389	4.33694	3.92264	4.79389
Omicron single-infection cohort	424	6460	3	10	0.0438136	0.00223298	0.0396441	0.0484105	4.38136	3.96441	4.84105
Omicron single-infection cohort	425	6447	1	5	0.0439619	0.00223755	0.0397836	0.0485679	4.39619	3.97836	4.85679
Omicron single-infection cohort	426	6441	2	9	0.0442588	0.00224668	0.0400629	0.0488829	4.42588	4.00629	4.88829
Omicron single-infection cohort	427	6430	1	10	0.0444074	0.00225124	0.0402027	0.0490406	4.44074	4.02027	4.90406
Omicron single-infection cohort	428	6419	1	7	0.0445563	0.00225581	0.0403428	0.0491985	4.45563	4.03428	4.91985
Omicron single-infection cohort	429	6411	1	7	0.0447053	0.00226038	0.040483	0.0493566	4.47053	4.0483	4.93566
Omicron single-infection cohort	430	6403	0	11	0.0447053	0.00226038	0.040483	0.0493566	4.47053	4.0483	4.93566
Omicron single-infection cohort	431	6392	4	3	0.0453031	0.00227864	0.0410456	0.0499907	4.53031	4.10456	4.99907
Omicron single-infection cohort	432	6385	1	5	0.0454527	0.00228318	0.0411863	0.0501493	4.54527	4.11863	5.01493
Omicron single-infection cohort	433	6379	0	8	0.0454527	0.00228318	0.0411863	0.0501493	4.54527	4.11863	5.01493
Omicron single-infection cohort	434	6371	2	4	0.0457523	0.00229228	0.0414684	0.050467	4.57523	4.14684	5.0467
Omicron single-infection cohort	435	6365	1	11	0.0459022	0.00229681	0.0416096	0.050626	4.59022	4.16096	5.0626
Omicron single-infection cohort	436	6353	0	3	0.0459022	0.00229681	0.0416096	0.050626	4.59022	4.16096	5.0626
Omicron single-infection cohort	437	6350	2	5	0.0462027	0.0023059	0.0418925	0.0509445	4.62028	4.18925	5.09445
Omicron single-infection cohort	438	6343	2	3	0.0465035	0.00231496	0.0421758	0.0512632	4.65035	4.21758	5.12632
Omicron single-infection cohort	439	6338	1	3	0.0466539	0.00231947	0.0423175	0.0514227	4.66539	4.23175	5.14227
Omicron single-infection cohort	440	6334	0	1	0.0466539	0.00231947	0.0423175	0.0514227	4.66539	4.23175	5.14227
Omicron single-infection cohort	441	6333	0	7	0.0466539	0.00231947	0.0423175	0.0514227	4.66539	4.23175	5.14227
Omicron single-infection cohort	442	6326	0	2	0.0466539	0.00231947	0.0423175	0.0514227	4.66539	4.23175	5.14227
Omicron single-infection cohort	443	6324	1	8	0.0468047	0.002324	0.0424595	0.0515824	4.68047	4.24595	5.15824
Omicron single-infection cohort	444	6315	0	5	0.0468047	0.002324	0.0424595	0.0515824	4.68047	4.24595	5.15824
Omicron single-infection cohort	445	6310	1	3	0.0469557	0.00232854	0.0426018	0.0517425	4.69557	4.26018	5.17425
Omicron single-infection cohort	446	6306	1	4	0.0471069	0.00233307	0.0427442	0.0519026	4.71069	4.27442	5.19026
Omicron single-infection cohort	447	6301	1	2	0.0472581	0.00233759	0.0428867	0.0520628	4.72581	4.28867	5.20628
Omicron single-infection cohort	448	6298	2	1	0.0475607	0.00234662	0.0431718	0.0523833	4.75607	4.31718	5.23833
Omicron single-infection cohort	449	6295	4	4	0.0481659	0.00236456	0.0437424	0.0530241	4.81659	4.37424	5.30241
Omicron single-infection cohort	450	6287	0	4	0.0481659	0.00236456	0.0437424	0.0530241	4.81659	4.37424	5.30241
Omicron single-infection cohort	451	6283	0	7	0.0481659	0.00236456	0.0437424	0.0530241	4.81659	4.37424	5.30241
Omicron single-infection cohort	452	6276	1	4	0.0483175	0.00236904	0.0438854	0.0531847	4.83175	4.38854	5.31847
Omicron single-infection cohort	454	6271	2	4	0.048621	0.00237799	0.0441716	0.053506	4.8621	4.41716	5.3506
Omicron single-infection cohort	455	6265	1	7	0.0487729	0.00238245	0.0443149	0.0536667	4.87729	4.43149	5.36667
Omicron single-infection cohort	456	6257	5	2	0.049533	0.00240468	0.045032	0.0544709	4.9533	4.5032	5.44709
Omicron single-infection cohort	457	6250	2	3	0.0498372	0.00241351	0.0453191	0.0547926	4.98372	4.53191	5.47926
Omicron single-infection cohort	458	6245	1	5	0.0499893	0.00241791	0.0454628	0.0549535	4.99893	4.54628	5.49535
Omicron single-infection cohort	459	6239	0	1	0.0499893	0.00241791	0.0454628	0.0549535	4.99893	4.54628	5.49535
Omicron single-infection cohort	460	6238	3	1	0.0504462	0.00243109	0.0458941	0.0554365	5.04462	4.58941	5.54365
Omicron single-infection cohort	461	6234	4	2	0.0510555	0.00244855	0.0464697	0.0560804	5.10555	4.64697	5.60804
Omicron single-infection cohort	462	6228	1	2	0.0512078	0.00245289	0.0466136	0.0562414	5.12078	4.66136	5.62414
Omicron single-infection cohort	463	6225	1	1	0.0513603	0.00245723	0.0467577	0.0564024	5.13603	4.67577	5.64024
Omicron single-infection cohort	464	6223	1	2	0.0515127	0.00246156	0.0469017	0.0565634	5.15127	4.69017	5.65634
Omicron single-infection cohort	465	6220	2	2	0.0518177	0.00247019	0.04719	0.0568855	5.18177	4.719	5.68855
Omicron single-infection cohort	466	6216	1	6	0.0519702	0.0024745	0.0473342	0.0570466	5.19702	4.73342	5.70466
Omicron single-infection cohort	467	6209	1	1	0.0521229	0.00247881	0.0474785	0.0572078	5.21229	4.74785	5.72078
Omicron single-infection cohort	468	6207	1	1	0.0522756	0.00248311	0.0476229	0.057369	5.22756	4.76229	5.7369
Omicron single-infection cohort	469	6205	0	2	0.0522756	0.00248311	0.0476229	0.057369	5.22756	4.76229	5.7369
Omicron single-infection cohort	471	6203	1	3	0.0524284	0.0024874	0.0477674	0.0575303	5.24284	4.77674	5.75303
Omicron single-infection cohort	472	6199	0	1	0.0524284	0.0024874	0.0477674	0.0575303	5.24284	4.77674	5.75303
Omicron single-infection cohort	473	6198	1	2	0.0525813	0.0024917	0.047912	0.0576917	5.25813	4.7912	5.76917
Omicron single-infection cohort	474	6195	0	2	0.0525813	0.0024917	0.047912	0.0576917	5.25813	4.7912	5.76917
Omicron single-infection cohort	475	6193	0	3	0.0525813	0.0024917	0.047912	0.0576917	5.25813	4.7912	5.76917
Omicron single-infection cohort	476	6190	0	2	0.0525813	0.0024917	0.047912	0.0576917	5.25813	4.7912	5.76917
Omicron single-infection cohort	477	6188	0	1	0.0525813	0.0024917	0.047912	0.0576917	5.25813	4.7912	5.76917
Omicron single-infection cohort	478	6187	1	2	0.0527344	0.002496	0.0480568	0.0578534	5.27344	4.80568	5.78534
Omicron single-infection cohort	479	6184	1	4	0.0528876	0.00250029	0.0482017	0.058015	5.28876	4.82017	5.8015
Omicron single-infection cohort	480	6179	1	1	0.0530409	0.00250458	0.0483466	0.0581768	5.30409	4.83466	5.81768
Omicron single-infection cohort	481	6177	2	1	0.0533475	0.00251313	0.0486367	0.0585004	5.33475	4.86367	5.85004
Omicron single-infection cohort	482	6174	0	3	0.0533475	0.00251313	0.0486367	0.0585004	5.33475	4.86367	5.85004
Omicron single-infection cohort	483	6171	1	1	0.0535009	0.0025174	0.0487818	0.0586622	5.35009	4.87818	5.86622
Omicron single-infection cohort	484	6169	1	1	0.0536543	0.00252167	0.048927	0.0588241	5.36543	4.8927	5.88241
Omicron single-infection cohort	485	6167	1	3	0.0538078	0.00252592	0.0490722	0.058986	5.38078	4.90722	5.8986
Omicron single-infection cohort	486	6163	0	6	0.0538078	0.00252592	0.0490722	0.058986	5.38078	4.90722	5.8986
Omicron single-infection cohort	487	6157	1	11	0.0539615	0.00253018	0.0492176	0.0591481	5.39615	4.92176	5.91481
Omicron single-infection cohort	488	6145	0	3	0.0539615	0.00253018	0.0492176	0.0591481	5.39615	4.92176	5.91481
Omicron single-infection cohort	489	6142	0	5	0.0539615	0.00253018	0.0492176	0.0591481	5.39615	4.92176	5.91481
Omicron single-infection cohort	490	6137	2	12	0.0542698	0.00253873	0.0495094	0.0594734	5.42698	4.95094	5.94734
Omicron single-infection cohort	491	6123	0	9	0.0542698	0.00253873	0.0495094	0.0594734	5.42698	4.95094	5.94734
Omicron single-infection cohort	492	6114	0	11	0.0542698	0.00253873	0.0495094	0.0594734	5.42698	4.95094	5.94734
Omicron single-infection cohort	493	6103	1	9	0.0544247	0.00254304	0.049656	0.0596369	5.44247	4.9656	5.96369
Omicron single-infection cohort	494	6093	2	15	0.0547351	0.00255166	0.0499497	0.0599643	5.47351	4.99497	5.99643
Omicron single-infection cohort	495	6076	1	5	0.0548907	0.00255598	0.0500969	0.0601284	5.48907	5.00969	6.01284
Omicron single-infection cohort	496	6070	1	14	0.0550464	0.00256029	0.0502443	0.0602927	5.50464	5.02443	6.02927
Omicron single-infection cohort	497	6055	2	13	0.0553585	0.00256894	0.0505397	0.060622	5.53585	5.05397	6.0622
Omicron single-infection cohort	498	6040	0	15	0.0553585	0.00256894	0.0505397	0.060622	5.53585	5.05397	6.0622
Omicron single-infection cohort	499	6025	0	14	0.0553585	0.00256894	0.0505397	0.060622	5.53585	5.05397	6.0622
Omicron single-infection cohort	500	6011	0	15	0.0553585	0.00256894	0.0505397	0.060622	5.53585	5.05397	6.0622
Omicron single-infection cohort	501	5996	2	8	0.0556736	0.00257773	0.0508377	0.0609545	5.56736	5.08378	6.09545
Omicron single-infection cohort	502	5986	1	6	0.0558313	0.00258212	0.050987	0.0611209	5.58313	5.0987	6.11209
Omicron single-infection cohort	503	5979	0	8	0.0558313	0.00258212	0.050987	0.0611209	5.58313	5.0987	6.11209
Omicron single-infection cohort	504	5971	2	18	0.0561476	0.00259092	0.0512862	0.0614546	5.61476	5.12862	6.14546
Omicron single-infection cohort	505	5951	1	16	0.0563062	0.00259534	0.0514363	0.061622	5.63062	5.14363	6.1622
Omicron single-infection cohort	506	5934	1	13	0.0564652	0.00259977	0.0515868	0.0617898	5.64652	5.15868	6.17898
Omicron single-infection cohort	507	5920	1	13	0.0566246	0.00260421	0.0517376	0.061958	5.66246	5.17376	6.1958
Omicron single-infection cohort	508	5906	1	16	0.0567843	0.00260866	0.0518887	0.0621266	5.67843	5.18887	6.21266
Omicron single-infection cohort	509	5889	0	10	0.0567843	0.00260866	0.0518887	0.0621266	5.67843	5.18887	6.21266
Omicron single-infection cohort	510	5879	2	11	0.0571052	0.00261762	0.0521922	0.0624652	5.71052	5.21922	6.24652
Omicron single-infection cohort	511	5866	0	23	0.0571052	0.00261762	0.0521922	0.0624652	5.71052	5.21922	6.24652
Omicron single-infection cohort	512	5843	2	22	0.057428	0.00262666	0.0524975	0.0628059	5.7428	5.24975	6.28059
Omicron single-infection cohort	513	5819	0	32	0.057428	0.00262666	0.0524975	0.0628059	5.7428	5.24975	6.28059
Omicron single-infection cohort	514	5787	0	7	0.057428	0.00262666	0.0524975	0.0628059	5.7428	5.24975	6.28059
Omicron single-infection cohort	515	5780	1	16	0.057591	0.00263126	0.0526517	0.0629781	5.7591	5.26517	6.29781
Omicron single-infection cohort	516	5763	1	15	0.0577546	0.00263588	0.0528063	0.0631508	5.77546	5.28063	6.31508
Omicron single-infection cohort	517	5747	0	23	0.0577546	0.00263588	0.0528063	0.0631508	5.77546	5.28063	6.31508
Omicron single-infection cohort	518	5724	0	26	0.0577546	0.00263588	0.0528063	0.0631508	5.77546	5.28063	6.31508
Omicron single-infection cohort	519	5698	0	22	0.0577546	0.00263588	0.0528063	0.0631508	5.77546	5.28063	6.31508
Omicron single-infection cohort	520	5676	0	29	0.0577546	0.00263588	0.0528063	0.0631508	5.77546	5.28063	6.31508
Omicron single-infection cohort	521	5647	1	41	0.0579214	0.00264069	0.0529639	0.0633273	5.79214	5.29639	6.33273
Omicron single-infection cohort	522	5605	0	37	0.0579214	0.00264069	0.0529639	0.0633273	5.79214	5.29639	6.33273
Omicron single-infection cohort	523	5568	0	25	0.0579214	0.00264069	0.0529639	0.0633273	5.79214	5.29639	6.33273
Omicron single-infection cohort	524	5543	0	52	0.0579214	0.00264069	0.0529639	0.0633273	5.79214	5.29639	6.33273
Omicron single-infection cohort	525	5491	0	43	0.0579214	0.00264069	0.0529639	0.0633273	5.79214	5.29639	6.33273
Omicron single-infection cohort	526	5448	0	53	0.0579214	0.00264069	0.0529639	0.0633273	5.79214	5.29639	6.33273
Omicron single-infection cohort	527	5395	0	43	0.0579214	0.00264069	0.0529639	0.0633273	5.79214	5.29639	6.33273
Omicron single-infection cohort	528	5352	0	50	0.0579214	0.00264069	0.0529639	0.0633273	5.79214	5.29639	6.33273
Omicron single-infection cohort	529	5302	0	38	0.0579214	0.00264069	0.0529639	0.0633273	5.79214	5.29639	6.33273
Omicron single-infection cohort	530	5264	0	22	0.0579214	0.00264069	0.0529639	0.0633273	5.79214	5.29639	6.33273
Omicron single-infection cohort	531	5242	1	36	0.0581011	0.00264629	0.0531329	0.0635182	5.81011	5.31329	6.35182
Omicron single-infection cohort	532	5205	2	30	0.0584631	0.00265762	0.0534731	0.0639028	5.84631	5.34731	6.39028
Omicron single-infection cohort	533	5173	0	30	0.0584631	0.00265762	0.0534731	0.0639028	5.84631	5.34731	6.39028
Omicron single-infection cohort	534	5143	0	36	0.0584631	0.00265762	0.0534731	0.0639028	5.84631	5.34731	6.39028
Omicron single-infection cohort	535	5107	1	30	0.0586474	0.00266349	0.0536462	0.0640989	5.86474	5.36462	6.40989
Omicron single-infection cohort	536	5076	0	11	0.0586474	0.00266349	0.0536462	0.0640989	5.86474	5.36462	6.40989
Omicron single-infection cohort	537	5065	0	22	0.0586474	0.00266349	0.0536462	0.0640989	5.86474	5.36462	6.40989
Omicron single-infection cohort	538	5043	0	14	0.0586474	0.00266349	0.0536462	0.0640989	5.86474	5.36462	6.40989
Omicron single-infection cohort	539	5029	0	16	0.0586474	0.00266349	0.0536462	0.0640989	5.86474	5.36462	6.40989
Omicron single-infection cohort	540	5013	0	14	0.0586474	0.00266349	0.0536462	0.0640989	5.86474	5.36462	6.40989
Omicron single-infection cohort	541	4999	1	18	0.0588357	0.00266961	0.0538228	0.0642995	5.88357	5.38228	6.42995
Omicron single-infection cohort	542	4980	0	13	0.0588357	0.00266961	0.0538228	0.0642995	5.88357	5.38228	6.42995
Omicron single-infection cohort	543	4967	0	9	0.0588357	0.00266961	0.0538228	0.0642995	5.88357	5.38228	6.42995
Omicron single-infection cohort	544	4958	0	11	0.0588357	0.00266961	0.0538228	0.0642995	5.88357	5.38228	6.42995
Omicron single-infection cohort	545	4947	0	21	0.0588357	0.00266961	0.0538228	0.0642995	5.88357	5.38228	6.42995
Omicron single-infection cohort	546	4926	0	27	0.0588357	0.00266961	0.0538228	0.0642995	5.88357	5.38228	6.42995
Omicron single-infection cohort	547	4899	0	26	0.0588357	0.00266961	0.0538228	0.0642995	5.88357	5.38228	6.42995
Omicron single-infection cohort	548	4873	1	21	0.0590289	0.00267603	0.0540036	0.0645056	5.90289	5.40036	6.45056
Omicron single-infection cohort	549	4851	0	19	0.0590289	0.00267603	0.0540036	0.0645056	5.90289	5.40036	6.45056
Omicron single-infection cohort	550	4832	1	11	0.0592236	0.00268256	0.0541859	0.0647134	5.92236	5.41859	6.47134
Omicron single-infection cohort	551	4820	0	15	0.0592236	0.00268256	0.0541859	0.0647134	5.92236	5.41859	6.47134
Omicron single-infection cohort	552	4805	0	18	0.0592236	0.00268256	0.0541859	0.0647134	5.92236	5.41859	6.47134
Omicron single-infection cohort	553	4787	0	21	0.0592236	0.00268256	0.0541859	0.0647134	5.92236	5.41859	6.47134
Omicron single-infection cohort	554	4766	0	31	0.0592236	0.00268256	0.0541859	0.0647134	5.92236	5.41859	6.47134
Omicron single-infection cohort	555	4735	1	31	0.0594223	0.00268934	0.0543717	0.0649257	5.94223	5.43717	6.49258
Omicron single-infection cohort	556	4703	1	36	0.0596223	0.00269619	0.0545586	0.0651395	5.96223	5.45586	6.51395
Omicron single-infection cohort	557	4666	0	23	0.0596223	0.00269619	0.0545586	0.0651395	5.96223	5.45586	6.51395
Omicron single-infection cohort	558	4643	0	10	0.0596223	0.00269619	0.0545586	0.0651395	5.96223	5.45586	6.51395
Omicron single-infection cohort	559	4633	0	31	0.0596223	0.00269619	0.0545586	0.0651395	5.96223	5.45586	6.51395
Omicron single-infection cohort	560	4602	1	25	0.0598266	0.00270334	0.0547493	0.0653583	5.98266	5.47493	6.53583
Omicron single-infection cohort	561	4576	0	28	0.0598266	0.00270334	0.0547493	0.0653583	5.98266	5.47493	6.53583
Omicron single-infection cohort	562	4548	1	24	0.0600334	0.00271064	0.0549422	0.0655797	6.00334	5.49422	6.55797
Omicron single-infection cohort	563	4523	1	29	0.0602412	0.00271799	0.055136	0.0658024	6.02412	5.5136	6.58024
Omicron single-infection cohort	564	4493	1	21	0.0604503	0.00272542	0.055331	0.0660266	6.04503	5.5331	6.60266
Omicron single-infection cohort	565	4471	0	15	0.0604503	0.00272542	0.055331	0.0660266	6.04503	5.5331	6.60266
Omicron single-infection cohort	566	4456	1	27	0.0606612	0.00273296	0.0555275	0.0662526	6.06612	5.55275	6.62526
Omicron single-infection cohort	567	4428	1	34	0.0608733	0.00274056	0.0557252	0.0664801	6.08733	5.57252	6.64801
Omicron single-infection cohort	568	4393	0	24	0.0608733	0.00274056	0.0557252	0.0664801	6.08733	5.57252	6.64801
Omicron single-infection cohort	569	4369	1	34	0.0610883	0.00274835	0.0559253	0.0667108	6.10883	5.59253	6.67108
Omicron single-infection cohort	570	4334	2	43	0.0615216	0.0027641	0.0563287	0.0671759	6.15215	5.63287	6.71759
Omicron single-infection cohort	571	4289	0	31	0.0615216	0.0027641	0.0563287	0.0671759	6.15215	5.63287	6.71759
Omicron single-infection cohort	572	4258	0	16	0.0615216	0.0027641	0.0563287	0.0671759	6.15215	5.63287	6.71759
Omicron single-infection cohort	573	4242	0	26	0.0615216	0.0027641	0.0563287	0.0671759	6.15215	5.63287	6.71759
Omicron single-infection cohort	574	4216	0	22	0.0615216	0.0027641	0.0563287	0.0671759	6.15215	5.63287	6.71759
Omicron single-infection cohort	575	4194	0	34	0.0615216	0.0027641	0.0563287	0.0671759	6.15215	5.63287	6.71759
Omicron single-infection cohort	576	4160	0	32	0.0615216	0.0027641	0.0563287	0.0671759	6.15215	5.63287	6.71759
Omicron single-infection cohort	577	4128	0	67	0.0615216	0.0027641	0.0563287	0.0671759	6.15215	5.63287	6.71759
Omicron single-infection cohort	578	4061	0	32	0.0615216	0.0027641	0.0563287	0.0671759	6.15215	5.63287	6.71759
Omicron single-infection cohort	579	4029	0	35	0.0615216	0.0027641	0.0563287	0.0671759	6.15215	5.63287	6.71759
Omicron single-infection cohort	580	3994	0	41	0.0615216	0.0027641	0.0563287	0.0671759	6.15215	5.63287	6.71759
Omicron single-infection cohort	581	3953	0	44	0.0615216	0.0027641	0.0563287	0.0671759	6.15215	5.63287	6.71759
Omicron single-infection cohort	582	3909	0	32	0.0615216	0.0027641	0.0563287	0.0671759	6.15215	5.63287	6.71759
Omicron single-infection cohort	583	3877	1	40	0.0617636	0.00277397	0.0565521	0.067438	6.17636	5.65521	6.7438
Omicron single-infection cohort	584	3836	1	54	0.0620082	0.00278401	0.0567777	0.067703	6.20082	5.67777	6.7703
Omicron single-infection cohort	585	3781	0	42	0.0620082	0.00278401	0.0567777	0.067703	6.20082	5.67777	6.7703
Omicron single-infection cohort	586	3739	1	27	0.0622591	0.00279455	0.0570087	0.0679753	6.22591	5.70087	6.79753
Omicron single-infection cohort	587	3711	1	47	0.0625118	0.00280519	0.0572413	0.0682497	6.25118	5.72413	6.82497
Omicron single-infection cohort	588	3663	0	49	0.0625118	0.00280519	0.0572413	0.0682497	6.25118	5.72413	6.82497
Omicron single-infection cohort	589	3614	3	50	0.06329	0.00283862	0.0579565	0.069096	6.329	5.79565	6.9096
Omicron single-infection cohort	590	3561	1	45	0.063553	0.00284998	0.0581981	0.0693822	6.3553	5.81981	6.93822
Omicron single-infection cohort	591	3515	1	65	0.0638194	0.0028616	0.0584426	0.0696723	6.38194	5.84426	6.96723
Omicron single-infection cohort	592	3449	0	45	0.0638194	0.0028616	0.0584426	0.0696723	6.38194	5.84426	6.96723
Omicron single-infection cohort	593	3404	0	28	0.0638194	0.0028616	0.0584426	0.0696723	6.38194	5.84426	6.96723
Omicron single-infection cohort	594	3376	0	53	0.0638194	0.0028616	0.0584426	0.0696723	6.38194	5.84426	6.96723
Omicron single-infection cohort	595	3323	0	43	0.0638194	0.0028616	0.0584426	0.0696723	6.38194	5.84426	6.96723
Omicron single-infection cohort	596	3280	0	66	0.0638194	0.0028616	0.0584426	0.0696723	6.38194	5.84426	6.96723
Omicron single-infection cohort	597	3214	0	47	0.0638194	0.0028616	0.0584426	0.0696723	6.38194	5.84426	6.96723
Omicron single-infection cohort	598	3167	0	69	0.0638194	0.0028616	0.0584426	0.0696723	6.38194	5.84426	6.96723
Omicron single-infection cohort	599	3098	0	62	0.0638194	0.0028616	0.0584426	0.0696723	6.38194	5.84426	6.96723
Omicron single-infection cohort	600	3036	0	34	0.0638194	0.0028616	0.0584426	0.0696723	6.38194	5.84426	6.96723
Omicron single-infection cohort	601	3002	0	38	0.0638194	0.0028616	0.0584426	0.0696723	6.38194	5.84426	6.96723
Omicron single-infection cohort	602	2964	0	61	0.0638194	0.0028616	0.0584426	0.0696723	6.38194	5.84426	6.96723
Omicron single-infection cohort	603	2903	0	62	0.0638194	0.0028616	0.0584426	0.0696723	6.38194	5.84426	6.96723
Omicron single-infection cohort	604	2841	0	55	0.0638194	0.0028616	0.0584426	0.0696723	6.38194	5.84426	6.96723
Omicron single-infection cohort	605	2786	0	51	0.0638194	0.0028616	0.0584426	0.0696723	6.38194	5.84426	6.96723
Omicron single-infection cohort	606	2735	0	51	0.0638194	0.0028616	0.0584426	0.0696723	6.38194	5.84426	6.96723
Omicron single-infection cohort	607	2684	0	26	0.0638194	0.0028616	0.0584426	0.0696723	6.38194	5.84426	6.96723
Omicron single-infection cohort	608	2658	0	37	0.0638194	0.0028616	0.0584426	0.0696723	6.38194	5.84426	6.96723
Omicron single-infection cohort	609	2621	1	53	0.0641766	0.00288271	0.0587605	0.0700731	6.41766	5.87605	7.00731
Omicron single-infection cohort	610	2567	0	48	0.0641766	0.00288271	0.0587605	0.0700731	6.41766	5.87605	7.00731
Omicron single-infection cohort	611	2519	0	46	0.0641766	0.00288271	0.0587605	0.0700731	6.41766	5.87605	7.00731
Omicron single-infection cohort	612	2473	0	55	0.0641766	0.00288271	0.0587605	0.0700731	6.41766	5.87605	7.00731
Omicron single-infection cohort	613	2418	0	39	0.0641766	0.00288271	0.0587605	0.0700731	6.41766	5.87605	7.00731
Omicron single-infection cohort	614	2379	0	22	0.0641766	0.00288271	0.0587605	0.0700731	6.41766	5.87605	7.00731
Omicron single-infection cohort	615	2357	0	35	0.0641766	0.00288271	0.0587605	0.0700731	6.41766	5.87605	7.00731
Omicron single-infection cohort	616	2322	0	31	0.0641766	0.00288271	0.0587605	0.0700731	6.41766	5.87605	7.00731
Omicron single-infection cohort	617	2291	0	42	0.0641766	0.00288271	0.0587605	0.0700731	6.41766	5.87605	7.00731
Omicron single-infection cohort	618	2249	0	28	0.0641766	0.00288271	0.0587605	0.0700731	6.41766	5.87605	7.00731
Omicron single-infection cohort	619	2221	0	34	0.0641766	0.00288271	0.0587605	0.0700731	6.41766	5.87605	7.00731
Omicron single-infection cohort	620	2187	0	22	0.0641766	0.00288271	0.0587605	0.0700731	6.41766	5.87605	7.00731
Omicron single-infection cohort	621	2165	0	17	0.0641766	0.00288271	0.0587605	0.0700731	6.41766	5.87605	7.00731
Omicron single-infection cohort	622	2148	0	24	0.0641766	0.00288271	0.0587605	0.0700731	6.41766	5.87605	7.00731
Omicron single-infection cohort	623	2124	0	32	0.0641766	0.00288271	0.0587605	0.0700731	6.41766	5.87605	7.00731
Omicron single-infection cohort	624	2092	0	27	0.0641766	0.00288271	0.0587605	0.0700731	6.41766	5.87605	7.00731
Omicron single-infection cohort	625	2065	0	34	0.0641766	0.00288271	0.0587605	0.0700731	6.41766	5.87605	7.00731
Omicron single-infection cohort	626	2031	0	33	0.0641766	0.00288271	0.0587605	0.0700731	6.41766	5.87605	7.00731
Omicron single-infection cohort	627	1998	0	32	0.0641766	0.00288271	0.0587605	0.0700731	6.41766	5.87605	7.00731
Omicron single-infection cohort	628	1966	0	13	0.0641766	0.00288271	0.0587605	0.0700731	6.41766	5.87605	7.00731
Omicron single-infection cohort	629	1953	0	24	0.0641766	0.00288271	0.0587605	0.0700731	6.41766	5.87605	7.00731
Omicron single-infection cohort	630	1929	0	15	0.0641766	0.00288271	0.0587605	0.0700731	6.41766	5.87605	7.00731
Omicron single-infection cohort	631	1914	0	25	0.0641766	0.00288271	0.0587605	0.0700731	6.41766	5.87605	7.00731
Omicron single-infection cohort	632	1889	0	25	0.0641766	0.00288271	0.0587605	0.0700731	6.41766	5.87605	7.00731
Omicron single-infection cohort	633	1864	0	30	0.0641766	0.00288271	0.0587605	0.0700731	6.41766	5.87605	7.00731
Omicron single-infection cohort	634	1834	0	22	0.0641766	0.00288271	0.0587605	0.0700731	6.41766	5.87605	7.00731
Omicron single-infection cohort	635	1812	0	26	0.0641766	0.00288271	0.0587605	0.0700731	6.41766	5.87605	7.00731
Omicron single-infection cohort	636	1786	0	16	0.0641766	0.00288271	0.0587605	0.0700731	6.41766	5.87605	7.00731
Omicron single-infection cohort	637	1770	0	25	0.0641766	0.00288271	0.0587605	0.0700731	6.41766	5.87605	7.00731
Omicron single-infection cohort	638	1745	0	38	0.0641766	0.00288271	0.0587605	0.0700731	6.41766	5.87605	7.00731
Omicron single-infection cohort	639	1707	0	43	0.0641766	0.00288271	0.0587605	0.0700731	6.41766	5.87605	7.00731
Omicron single-infection cohort	640	1664	0	30	0.0641766	0.00288271	0.0587605	0.0700731	6.41766	5.87605	7.00731
Omicron single-infection cohort	641	1634	0	36	0.0641766	0.00288271	0.0587605	0.0700731	6.41766	5.87605	7.00731
Omicron single-infection cohort	642	1598	0	28	0.0641766	0.00288271	0.0587605	0.0700731	6.41766	5.87605	7.00731
Omicron single-infection cohort	643	1570	0	32	0.0641766	0.00288271	0.0587605	0.0700731	6.41766	5.87605	7.00731
Omicron single-infection cohort	644	1538	0	35	0.0641766	0.00288271	0.0587605	0.0700731	6.41766	5.87605	7.00731
Omicron single-infection cohort	645	1503	0	35	0.0641766	0.00288271	0.0587605	0.0700731	6.41766	5.87605	7.00731
Omicron single-infection cohort	646	1468	2	36	0.0654516	0.00301646	0.0597902	0.0716283	6.54516	5.97902	7.16283
Omicron single-infection cohort	647	1430	0	34	0.0654516	0.00301646	0.0597902	0.0716283	6.54516	5.97902	7.16283
Omicron single-infection cohort	648	1396	0	33	0.0654516	0.00301646	0.0597902	0.0716283	6.54516	5.97902	7.16283
Omicron single-infection cohort	649	1363	0	29	0.0654516	0.00301646	0.0597902	0.0716283	6.54516	5.97902	7.16283
Omicron single-infection cohort	650	1334	0	28	0.0654516	0.00301646	0.0597902	0.0716283	6.54516	5.97902	7.16283
Omicron single-infection cohort	651	1306	0	28	0.0654516	0.00301646	0.0597902	0.0716283	6.54516	5.97902	7.16283
Omicron single-infection cohort	652	1278	0	24	0.0654516	0.00301646	0.0597902	0.0716283	6.54516	5.97902	7.16283
Omicron single-infection cohort	653	1254	0	37	0.0654516	0.00301646	0.0597902	0.0716283	6.54516	5.97902	7.16283
Omicron single-infection cohort	654	1217	0	40	0.0654516	0.00301646	0.0597902	0.0716283	6.54516	5.97902	7.16283
Omicron single-infection cohort	655	1177	0	42	0.0654516	0.00301646	0.0597902	0.0716283	6.54516	5.97902	7.16283
Omicron single-infection cohort	656	1135	0	27	0.0654516	0.00301646	0.0597902	0.0716283	6.54516	5.97902	7.16283
Omicron single-infection cohort	657	1108	0	34	0.0654516	0.00301646	0.0597902	0.0716283	6.54516	5.97902	7.16283
Omicron single-infection cohort	658	1074	0	42	0.0654516	0.00301646	0.0597902	0.0716283	6.54516	5.97902	7.16283
Omicron single-infection cohort	659	1032	0	32	0.0654516	0.00301646	0.0597902	0.0716283	6.54516	5.97902	7.16283
Omicron single-infection cohort	660	1000	0	39	0.0654516	0.00301646	0.0597902	0.0716283	6.54516	5.97902	7.16283
Omicron double-infection cohort	1	11179	1	9	8.94534e-05	8.94494e-05	1.26012e-05	0.000634863	0.00894534	0.00126012	0.0634863
Omicron double-infection cohort	2	11169	0	9	8.94534e-05	8.94494e-05	1.26012e-05	0.000634863	0.00894534	0.00126012	0.0634863
Omicron double-infection cohort	3	11160	1	8	0.000179051	0.000126597	4.47833e-05	0.000715733	0.0179051	0.00447833	0.0715733
Omicron double-infection cohort	4	11151	0	5	0.000179051	0.000126597	4.47833e-05	0.000715733	0.0179051	0.00447833	0.0715733
Omicron double-infection cohort	5	11146	0	2	0.000179051	0.000126597	4.47833e-05	0.000715733	0.0179051	0.00447833	0.0715733
Omicron double-infection cohort	6	11144	0	10	0.000179051	0.000126597	4.47833e-05	0.000715733	0.0179051	0.00447833	0.0715733
Omicron double-infection cohort	7	11134	1	7	0.00026885	0.0001552	8.67177e-05	0.000833354	0.026885	0.00867177	0.0833354
Omicron double-infection cohort	8	11126	0	10	0.00026885	0.0001552	8.67177e-05	0.000833354	0.026885	0.00867177	0.0833354
Omicron double-infection cohort	9	11116	0	12	0.00026885	0.0001552	8.67177e-05	0.000833354	0.026885	0.00867177	0.0833354
Omicron double-infection cohort	10	11104	1	10	0.000358883	0.00017941	0.00013471	0.00095593	0.0358883	0.013471	0.095593
Omicron double-infection cohort	11	11093	2	8	0.000539113	0.000220033	0.000242237	0.00119961	0.0539113	0.0242237	0.119961
Omicron double-infection cohort	12	11083	0	4	0.000539113	0.000220033	0.000242237	0.00119961	0.0539113	0.0242237	0.119961
Omicron double-infection cohort	13	11079	0	10	0.000539113	0.000220033	0.000242237	0.00119961	0.0539113	0.0242237	0.119961
Omicron double-infection cohort	14	11069	0	10	0.000539113	0.000220033	0.000242237	0.00119961	0.0539113	0.0242237	0.119961
Omicron double-infection cohort	15	11059	1	8	0.000629488	0.000237851	0.000300146	0.00131997	0.0629488	0.0300146	0.131997
Omicron double-infection cohort	16	11050	0	11	0.000629488	0.000237851	0.000300146	0.00131997	0.0629488	0.0300146	0.131997
Omicron double-infection cohort	17	11039	0	19	0.000629488	0.000237851	0.000300146	0.00131997	0.0629488	0.0300146	0.131997
Omicron double-infection cohort	18	11020	3	9	0.000901549	0.00028497	0.00048518	0.00167494	0.0901549	0.048518	0.167494
Omicron double-infection cohort	19	11008	1	6	0.00099231	0.000299048	0.000549659	0.00179112	0.099231	0.0549659	0.179112
Omicron double-infection cohort	20	11001	0	8	0.00099231	0.000299048	0.000549659	0.00179112	0.099231	0.0549659	0.179112
Omicron double-infection cohort	21	10993	0	11	0.00099231	0.000299048	0.000549659	0.00179112	0.099231	0.0549659	0.179112
Omicron double-infection cohort	22	10982	1	8	0.00108328	0.000312551	0.000615343	0.00190671	0.108328	0.0615343	0.190671
Omicron double-infection cohort	23	10973	4	13	0.00144741	0.000361599	0.000886972	0.00236156	0.144741	0.0886972	0.236156
Omicron double-infection cohort	24	10956	1	14	0.00153856	0.000372875	0.000956729	0.00247378	0.153856	0.0956729	0.247378
Omicron double-infection cohort	25	10941	0	10	0.00153856	0.000372875	0.000956729	0.00247378	0.153856	0.0956729	0.247378
Omicron double-infection cohort	26	10931	1	6	0.0016299	0.000383866	0.0010272	0.00258575	0.16299	0.10272	0.258575
Omicron double-infection cohort	27	10924	2	7	0.00181268	0.00040497	0.00116983	0.00280831	0.181268	0.116983	0.280831
Omicron double-infection cohort	28	10915	1	10	0.00190413	0.000415131	0.00124191	0.00291896	0.190413	0.124191	0.291896
Omicron double-infection cohort	29	10904	0	9	0.00190413	0.000415131	0.00124191	0.00291896	0.190413	0.124191	0.291896
Omicron double-infection cohort	30	10895	0	6	0.00190413	0.000415131	0.00124191	0.00291896	0.190413	0.124191	0.291896
Omicron double-infection cohort	31	10889	1	5	0.00199579	0.000425092	0.00131457	0.00302951	0.199579	0.131457	0.302951
Omicron double-infection cohort	32	10883	1	4	0.0020875	0.000434831	0.00138767	0.00313971	0.20875	0.138767	0.313971
Omicron double-infection cohort	33	10878	0	1	0.0020875	0.000434831	0.00138767	0.00313971	0.20875	0.138767	0.313971
Omicron double-infection cohort	34	10877	2	3	0.00227099	0.000453696	0.00153507	0.00335911	0.227099	0.153507	0.335911
Omicron double-infection cohort	35	10872	0	2	0.00227099	0.000453696	0.00153507	0.00335911	0.227099	0.153507	0.335911
Omicron double-infection cohort	36	10870	1	1	0.00236278	0.000462846	0.00160934	0.00346834	0.236278	0.160934	0.346834
Omicron double-infection cohort	37	10868	0	3	0.00236278	0.000462846	0.00160934	0.00346834	0.236278	0.160934	0.346834
Omicron double-infection cohort	38	10865	0	2	0.00236278	0.000462846	0.00160934	0.00346834	0.236278	0.160934	0.346834
Omicron double-infection cohort	39	10863	1	4	0.00245461	0.000471827	0.00168396	0.00357732	0.245461	0.168396	0.357732
Omicron double-infection cohort	40	10858	1	0	0.00254649	0.000480644	0.00175892	0.00368605	0.254649	0.175892	0.368605
Omicron double-infection cohort	41	10857	0	3	0.00254649	0.000480644	0.00175892	0.00368605	0.254649	0.175892	0.368605
Omicron double-infection cohort	42	10854	1	3	0.00263838	0.000489306	0.00183418	0.00379451	0.263838	0.183418	0.379451
Omicron double-infection cohort	43	10850	0	4	0.00263838	0.000489306	0.00183418	0.00379451	0.263838	0.183418	0.379451
Omicron double-infection cohort	44	10846	1	5	0.00273034	0.000497827	0.00190977	0.00390279	0.273034	0.190977	0.390279
Omicron double-infection cohort	45	10840	0	1	0.00273034	0.000497827	0.00190977	0.00390279	0.273034	0.190977	0.390279
Omicron double-infection cohort	46	10839	0	1	0.00273034	0.000497827	0.00190977	0.00390279	0.273034	0.190977	0.390279
Omicron double-infection cohort	47	10838	1	1	0.00282236	0.000506214	0.00198567	0.00401088	0.282236	0.198567	0.401088
Omicron double-infection cohort	48	10836	1	2	0.00291438	0.000514464	0.00206183	0.00411872	0.291438	0.206183	0.411872
Omicron double-infection cohort	49	10833	1	0	0.00300642	0.000522585	0.00213825	0.00422635	0.300642	0.213825	0.422635
Omicron double-infection cohort	50	10832	1	0	0.00309846	0.00053058	0.00221489	0.00433374	0.309846	0.221489	0.433374
Omicron double-infection cohort	51	10831	0	5	0.00309846	0.00053058	0.00221489	0.00433374	0.309846	0.221489	0.433374
Omicron double-infection cohort	52	10826	0	4	0.00309846	0.00053058	0.00221489	0.00433374	0.309846	0.221489	0.433374
Omicron double-infection cohort	53	10822	1	5	0.00319058	0.000538468	0.00229182	0.00444102	0.319058	0.229182	0.444102
Omicron double-infection cohort	54	10816	1	1	0.00328274	0.000546248	0.00236899	0.00454814	0.328274	0.236899	0.454814
Omicron double-infection cohort	55	10814	1	2	0.00337491	0.000553919	0.00244637	0.00465507	0.337491	0.244637	0.465507
Omicron double-infection cohort	56	10811	0	1	0.00337491	0.000553919	0.00244637	0.00465507	0.337491	0.244637	0.465507
Omicron double-infection cohort	57	10810	0	1	0.00337491	0.000553919	0.00244637	0.00465507	0.337491	0.244637	0.465507
Omicron double-infection cohort	59	10809	0	4	0.00337491	0.000553919	0.00244637	0.00465507	0.337491	0.244637	0.465507
Omicron double-infection cohort	60	10805	0	1	0.00337491	0.000553919	0.00244637	0.00465507	0.337491	0.244637	0.465507
Omicron double-infection cohort	61	10804	0	1	0.00337491	0.000553919	0.00244637	0.00465507	0.337491	0.244637	0.465507
Omicron double-infection cohort	63	10803	0	1	0.00337491	0.000553919	0.00244637	0.00465507	0.337491	0.244637	0.465507
Omicron double-infection cohort	64	10802	1	1	0.00346717	0.000561499	0.00252401	0.00476193	0.346717	0.252401	0.476193
Omicron double-infection cohort	65	10800	0	4	0.00346717	0.000561499	0.00252401	0.00476193	0.346717	0.252401	0.476193
Omicron double-infection cohort	67	10796	2	3	0.00365179	0.00057637	0.00267993	0.00497519	0.365179	0.267993	0.497519
Omicron double-infection cohort	69	10791	0	2	0.00365179	0.00057637	0.00267993	0.00497519	0.365179	0.267993	0.497519
Omicron double-infection cohort	70	10789	1	2	0.00374413	0.000583668	0.00275819	0.00508161	0.374413	0.275819	0.508161
Omicron double-infection cohort	71	10786	0	2	0.00374413	0.000583668	0.00275819	0.00508161	0.374413	0.275819	0.508161
Omicron double-infection cohort	72	10784	0	1	0.00374413	0.000583668	0.00275819	0.00508161	0.374413	0.275819	0.508161
Omicron double-infection cohort	73	10783	0	2	0.00374413	0.000583668	0.00275819	0.00508161	0.374413	0.275819	0.508161
Omicron double-infection cohort	74	10781	1	0	0.00383654	0.000590883	0.00283666	0.00518794	0.383654	0.283666	0.518794
Omicron double-infection cohort	76	10780	1	1	0.00392895	0.000598011	0.0029153	0.00529411	0.392895	0.29153	0.529411
Omicron double-infection cohort	78	10778	2	3	0.00411379	0.000612016	0.00307307	0.00550598	0.411379	0.307307	0.550598
Omicron double-infection cohort	79	10773	0	1	0.00411379	0.000612016	0.00307307	0.00550598	0.411379	0.307307	0.550598
Omicron double-infection cohort	80	10772	2	4	0.00429869	0.000625712	0.00323148	0.00571734	0.429869	0.323148	0.571734
Omicron double-infection cohort	81	10766	1	3	0.00439117	0.000632452	0.00331092	0.00582285	0.439117	0.331092	0.582285
Omicron double-infection cohort	82	10762	1	3	0.00448369	0.000639123	0.00339052	0.00592826	0.448369	0.339052	0.592826
Omicron double-infection cohort	83	10758	1	1	0.00457622	0.000645728	0.00347027	0.00603357	0.457622	0.347027	0.603357
Omicron double-infection cohort	84	10756	3	2	0.00485386	0.000665146	0.00371029	0.00634877	0.485386	0.371029	0.634877
Omicron double-infection cohort	85	10751	1	4	0.00494642	0.000671494	0.00379055	0.00645361	0.494642	0.379055	0.645361
Omicron double-infection cohort	86	10746	1	6	0.00503902	0.000677786	0.00387095	0.00655839	0.503902	0.387095	0.655839
Omicron double-infection cohort	87	10739	1	7	0.00513167	0.000684026	0.00395151	0.00666312	0.513167	0.395151	0.666312
Omicron double-infection cohort	88	10731	0	5	0.00513167	0.000684026	0.00395151	0.00666312	0.513167	0.395151	0.666312
Omicron double-infection cohort	89	10726	1	2	0.00522442	0.000690222	0.00403225	0.00676788	0.522442	0.403225	0.676788
Omicron double-infection cohort	90	10723	0	3	0.00522442	0.000690222	0.00403225	0.00676788	0.522442	0.403225	0.676788
Omicron double-infection cohort	91	10720	0	6	0.00522442	0.000690222	0.00403225	0.00676788	0.522442	0.403225	0.676788
Omicron double-infection cohort	92	10714	1	5	0.00531727	0.000696375	0.00411317	0.00687265	0.531727	0.411317	0.687265
Omicron double-infection cohort	93	10708	2	5	0.00550305	0.000708527	0.00427538	0.007082	0.550305	0.427538	0.7082
Omicron double-infection cohort	94	10701	0	14	0.00550305	0.000708527	0.00427538	0.007082	0.550305	0.427538	0.7082
Omicron double-infection cohort	95	10687	0	12	0.00550305	0.000708527	0.00427538	0.007082	0.550305	0.427538	0.7082
Omicron double-infection cohort	96	10675	1	4	0.00559622	0.000714559	0.00435685	0.00718686	0.559622	0.435685	0.718686
Omicron double-infection cohort	97	10670	0	2	0.00559622	0.000714559	0.00435685	0.00718686	0.559622	0.435685	0.718686
Omicron double-infection cohort	98	10668	0	14	0.00559622	0.000714559	0.00435685	0.00718686	0.559622	0.435685	0.718686
Omicron double-infection cohort	99	10654	0	10	0.00559622	0.000714559	0.00435685	0.00718686	0.559622	0.435685	0.718686
Omicron double-infection cohort	100	10644	1	29	0.00568964	0.000720574	0.00443862	0.00729197	0.568964	0.443862	0.729197
Omicron double-infection cohort	101	10614	0	19	0.00568964	0.000720574	0.00443862	0.00729197	0.568964	0.443862	0.729197
Omicron double-infection cohort	102	10595	1	19	0.00578349	0.000726591	0.00452081	0.00739752	0.578349	0.452081	0.739752
Omicron double-infection cohort	103	10575	2	9	0.00597152	0.000738519	0.00468574	0.00760877	0.597152	0.468574	0.760877
Omicron double-infection cohort	104	10564	0	25	0.00597152	0.000738519	0.00468574	0.00760877	0.597152	0.468574	0.760877
Omicron double-infection cohort	105	10539	1	22	0.00606584	0.000744447	0.00476858	0.00771463	0.606584	0.476858	0.771463
Omicron double-infection cohort	106	10516	1	44	0.00616035	0.000750352	0.00485167	0.00782066	0.616035	0.485167	0.782066
Omicron double-infection cohort	107	10471	2	48	0.00635018	0.00076212	0.00501872	0.00803345	0.635018	0.501872	0.803345
Omicron double-infection cohort	108	10421	0	74	0.00635018	0.00076212	0.00501872	0.00803345	0.635018	0.501872	0.803345
Omicron double-infection cohort	109	10347	1	49	0.00644621	0.000768073	0.00510326	0.00814113	0.644621	0.510326	0.814113
Omicron double-infection cohort	110	10297	0	20	0.00644621	0.000768073	0.00510326	0.00814113	0.644621	0.510326	0.814113
Omicron double-infection cohort	111	10277	1	44	0.00654289	0.000774059	0.00518839	0.00824954	0.654289	0.518839	0.824954
Omicron double-infection cohort	112	10232	1	44	0.00663998	0.000780049	0.00527393	0.00835839	0.663998	0.527393	0.835839
Omicron double-infection cohort	113	10187	2	61	0.00683501	0.000791992	0.00544593	0.00857686	0.683501	0.544593	0.857686
Omicron double-infection cohort	114	10124	0	63	0.00683501	0.000791992	0.00544593	0.00857686	0.683501	0.544593	0.857686
Omicron double-infection cohort	115	10061	0	67	0.00683501	0.000791992	0.00544593	0.00857686	0.683501	0.544593	0.857686
Omicron double-infection cohort	116	9994	0	43	0.00683501	0.000791992	0.00544593	0.00857686	0.683501	0.544593	0.857686
Omicron double-infection cohort	117	9951	0	26	0.00683501	0.000791992	0.00544593	0.00857686	0.683501	0.544593	0.857686
Omicron double-infection cohort	118	9925	2	44	0.00703514	0.000804376	0.00562229	0.00880146	0.703514	0.562229	0.880146
Omicron double-infection cohort	119	9879	0	55	0.00703514	0.000804376	0.00562229	0.00880146	0.703514	0.562229	0.880146
Omicron double-infection cohort	120	9824	1	68	0.00713622	0.00081062	0.00571139	0.0089149	0.713622	0.571139	0.89149
Omicron double-infection cohort	121	9755	0	72	0.00713622	0.00081062	0.00571139	0.0089149	0.713622	0.571139	0.89149
Omicron double-infection cohort	122	9683	1	81	0.00723876	0.000816995	0.00580173	0.00903009	0.723876	0.580173	0.903009
Omicron double-infection cohort	123	9601	0	50	0.00723876	0.000816995	0.00580173	0.00903009	0.723876	0.580173	0.903009
Omicron double-infection cohort	124	9551	1	18	0.0073427	0.000823495	0.00589326	0.00914697	0.73427	0.589326	0.914697
Omicron double-infection cohort	125	9532	0	36	0.0073427	0.000823495	0.00589326	0.00914697	0.73427	0.589326	0.914697
Omicron double-infection cohort	126	9496	0	30	0.0073427	0.000823495	0.00589326	0.00914697	0.73427	0.589326	0.914697
Omicron double-infection cohort	127	9466	2	49	0.00755243	0.000836569	0.00607805	0.00938276	0.755243	0.607805	0.938276
Omicron double-infection cohort	128	9415	1	40	0.00765784	0.000843095	0.00617101	0.00950119	0.765784	0.617101	0.950119
Omicron double-infection cohort	129	9374	1	54	0.0077637	0.000849625	0.00626442	0.00962008	0.77637	0.626442	0.962008
Omicron double-infection cohort	130	9319	0	24	0.0077637	0.000849625	0.00626442	0.00962008	0.77637	0.626442	0.962008
Omicron double-infection cohort	131	9295	1	17	0.00787045	0.000856213	0.00635861	0.00973999	0.787045	0.635861	0.973999
Omicron double-infection cohort	132	9277	0	27	0.00787045	0.000856213	0.00635861	0.00973999	0.787045	0.635861	0.973999
Omicron double-infection cohort	133	9250	0	21	0.00787045	0.000856213	0.00635861	0.00973999	0.787045	0.635861	0.973999
Omicron double-infection cohort	134	9229	0	28	0.00787045	0.000856213	0.00635861	0.00973999	0.787045	0.635861	0.973999
Omicron double-infection cohort	135	9201	0	22	0.00787045	0.000856213	0.00635861	0.00973999	0.787045	0.635861	0.973999
Omicron double-infection cohort	136	9179	4	22	0.0083028	0.000882708	0.00674051	0.0102253	0.83028	0.674051	1.02253
Omicron double-infection cohort	137	9153	0	15	0.0083028	0.000882708	0.00674051	0.0102253	0.83028	0.674051	1.02253
Omicron double-infection cohort	138	9138	0	7	0.0083028	0.000882708	0.00674051	0.0102253	0.83028	0.674051	1.02253
Omicron double-infection cohort	139	9131	0	20	0.0083028	0.000882708	0.00674051	0.0102253	0.83028	0.674051	1.02253
Omicron double-infection cohort	140	9111	0	22	0.0083028	0.000882708	0.00674051	0.0102253	0.83028	0.674051	1.02253
Omicron double-infection cohort	141	9089	0	16	0.0083028	0.000882708	0.00674051	0.0102253	0.83028	0.674051	1.02253
Omicron double-infection cohort	142	9073	2	16	0.0085214	0.000895946	0.00693391	0.0104704	0.85214	0.693391	1.04704
Omicron double-infection cohort	143	9055	1	17	0.0086309	0.000902513	0.0070309	0.0105931	0.86309	0.70309	1.05931
Omicron double-infection cohort	144	9037	0	6	0.0086309	0.000902513	0.0070309	0.0105931	0.86309	0.70309	1.05931
Omicron double-infection cohort	145	9031	0	7	0.0086309	0.000902513	0.0070309	0.0105931	0.86309	0.70309	1.05931
Omicron double-infection cohort	146	9024	0	11	0.0086309	0.000902513	0.0070309	0.0105931	0.86309	0.70309	1.05931
Omicron double-infection cohort	147	9013	2	8	0.00885088	0.00091562	0.00722592	0.0108393	0.885088	0.722592	1.08393
Omicron double-infection cohort	148	9003	0	8	0.00885088	0.00091562	0.00722592	0.0108393	0.885088	0.722592	1.08393
Omicron double-infection cohort	149	8995	1	5	0.00896107	0.000922124	0.00732371	0.0109625	0.896107	0.732371	1.09625
Omicron double-infection cohort	150	8989	1	1	0.00907132	0.000928589	0.00742164	0.0110857	0.907132	0.742164	1.10857
Omicron double-infection cohort	151	8987	5	2	0.00962264	0.000960247	0.00791251	0.0117002	0.962264	0.791251	1.17002
Omicron double-infection cohort	152	8980	0	2	0.00962264	0.000960247	0.00791251	0.0117002	0.962264	0.791251	1.17002
Omicron double-infection cohort	153	8978	1	5	0.00973295	0.000966455	0.00801096	0.0118229	0.973295	0.801096	1.18229
Omicron double-infection cohort	154	8972	1	4	0.00984332	0.00097263	0.00810952	0.0119456	0.984332	0.810952	1.19456
Omicron double-infection cohort	155	8967	1	2	0.00995374	0.000978769	0.0082082	0.0120682	0.995374	0.82082	1.20682
Omicron double-infection cohort	156	8964	0	1	0.00995374	0.000978769	0.0082082	0.0120682	0.995374	0.82082	1.20682
Omicron double-infection cohort	157	8963	2	3	0.0101747	0.000990938	0.00840583	0.0123134	1.01747	0.840584	1.23134
Omicron double-infection cohort	158	8958	0	1	0.0101747	0.000990938	0.00840583	0.0123134	1.01747	0.840584	1.23134
Omicron double-infection cohort	160	8957	1	1	0.0102852	0.00099697	0.00850479	0.0124359	1.02852	0.850479	1.24359
Omicron double-infection cohort	161	8955	2	6	0.0105062	0.00100893	0.00870293	0.0126807	1.05062	0.870293	1.26807
Omicron double-infection cohort	162	8947	3	4	0.010838	0.00102661	0.00900081	0.0130477	1.0838	0.900081	1.30477
Omicron double-infection cohort	163	8940	1	4	0.0109486	0.00103244	0.00910027	0.0131699	1.09486	0.910027	1.31699
Omicron double-infection cohort	164	8935	2	0	0.01117	0.00104401	0.00929946	0.0134143	1.117	0.929946	1.34143
Omicron double-infection cohort	166	8933	0	1	0.01117	0.00104401	0.00929946	0.0134143	1.117	0.929946	1.34143
Omicron double-infection cohort	167	8932	3	0	0.0115021	0.00106112	0.00959871	0.0137804	1.15021	0.959871	1.37804
Omicron double-infection cohort	168	8929	0	4	0.0115021	0.00106112	0.00959871	0.0137804	1.15021	0.959871	1.37804
Omicron double-infection cohort	169	8925	1	3	0.0116129	0.00106677	0.00969862	0.0139024	1.16129	0.969862	1.39024
Omicron double-infection cohort	170	8921	1	1	0.0117237	0.00107239	0.00979861	0.0140243	1.17237	0.979861	1.40243
Omicron double-infection cohort	171	8919	0	2	0.0117237	0.00107239	0.00979861	0.0140243	1.17237	0.979861	1.40243
Omicron double-infection cohort	172	8917	2	7	0.0119454	0.00108354	0.00999883	0.0142681	1.19454	0.999883	1.42681
Omicron double-infection cohort	173	8908	2	0	0.0121672	0.00109459	0.0101994	0.0145118	1.21672	1.01994	1.45118
Omicron double-infection cohort	174	8906	1	2	0.0122781	0.00110007	0.0102998	0.0146336	1.22781	1.02998	1.46336
Omicron double-infection cohort	176	8903	1	1	0.0123891	0.00110553	0.0104002	0.0147554	1.23891	1.04002	1.47554
Omicron double-infection cohort	177	8901	2	2	0.012611	0.00111636	0.0106013	0.0149987	1.2611	1.06013	1.49987
Omicron double-infection cohort	178	8897	1	2	0.0127219	0.00112174	0.0107019	0.0151204	1.27219	1.07019	1.51204
Omicron double-infection cohort	179	8894	4	6	0.013166	0.00114299	0.0111049	0.0156065	1.3166	1.11049	1.56065
Omicron double-infection cohort	180	8884	3	0	0.0134992	0.00115869	0.0114079	0.0159708	1.34992	1.14079	1.59708
Omicron double-infection cohort	181	8881	2	2	0.0137214	0.00116903	0.0116101	0.0162134	1.37214	1.16101	1.62134
Omicron double-infection cohort	182	8877	0	1	0.0137214	0.00116903	0.0116101	0.0162134	1.37214	1.16101	1.62134
Omicron double-infection cohort	183	8876	2	1	0.0139436	0.00117928	0.0118126	0.0164559	1.39436	1.18126	1.64559
Omicron double-infection cohort	184	8873	0	1	0.0139436	0.00117928	0.0118126	0.0164559	1.39436	1.18126	1.64559
Omicron double-infection cohort	185	8872	2	3	0.0141659	0.00118944	0.0120152	0.0166982	1.41659	1.20152	1.66982
Omicron double-infection cohort	186	8867	0	2	0.0141659	0.00118944	0.0120152	0.0166982	1.41659	1.20152	1.66982
Omicron double-infection cohort	187	8865	3	4	0.0144995	0.00120453	0.0123197	0.0170616	1.44995	1.23197	1.70616
Omicron double-infection cohort	188	8858	2	6	0.014722	0.00121449	0.012523	0.0173038	1.4722	1.2523	1.73038
Omicron double-infection cohort	189	8850	2	4	0.0149447	0.00122438	0.0127265	0.017546	1.49447	1.27265	1.7546
Omicron double-infection cohort	190	8844	0	2	0.0149447	0.00122438	0.0127265	0.017546	1.49447	1.27265	1.7546
Omicron double-infection cohort	191	8842	3	4	0.0152789	0.00123908	0.0130323	0.0179092	1.52789	1.30323	1.79092
Omicron double-infection cohort	192	8835	4	5	0.0157247	0.00125841	0.0134407	0.0183932	1.57247	1.34407	1.83932
Omicron double-infection cohort	193	8826	0	4	0.0157247	0.00125841	0.0134407	0.0183932	1.57247	1.34407	1.83932
Omicron double-infection cohort	194	8822	1	0	0.0158363	0.0012632	0.013543	0.0185142	1.58363	1.3543	1.85142
Omicron double-infection cohort	195	8821	2	3	0.0160594	0.00127273	0.0137477	0.0187562	1.60594	1.37477	1.87562
Omicron double-infection cohort	196	8816	2	3	0.0162826	0.00128219	0.0139526	0.018998	1.62826	1.39526	1.8998
Omicron double-infection cohort	197	8811	3	5	0.0166176	0.00129626	0.0142603	0.0193607	1.66176	1.42603	1.93607
Omicron double-infection cohort	198	8803	1	3	0.0167293	0.00130092	0.014363	0.0194816	1.67293	1.4363	1.94816
Omicron double-infection cohort	199	8799	2	6	0.0169528	0.00131018	0.0145685	0.0197233	1.69528	1.45685	1.97233
Omicron double-infection cohort	200	8791	3	5	0.0172883	0.00132398	0.0148773	0.020086	1.72883	1.48773	2.0086
Omicron double-infection cohort	201	8783	1	3	0.0174002	0.00132854	0.0149803	0.0202069	1.74002	1.49803	2.02069
Omicron double-infection cohort	202	8779	5	4	0.0179598	0.00135116	0.0154961	0.020811	1.79598	1.54961	2.0811
Omicron double-infection cohort	203	8770	0	4	0.0179598	0.00135116	0.0154961	0.020811	1.79598	1.54961	2.0811
Omicron double-infection cohort	204	8766	3	2	0.0182959	0.00136455	0.0158062	0.0211735	1.82959	1.58062	2.11735
Omicron double-infection cohort	205	8761	1	4	0.0184079	0.00136899	0.0159096	0.0212943	1.84079	1.59096	2.12943
Omicron double-infection cohort	206	8756	1	5	0.01852	0.00137342	0.0160131	0.0214151	1.852	1.60131	2.14151
Omicron double-infection cohort	207	8750	1	5	0.0186322	0.00137783	0.0161167	0.021536	1.86322	1.61167	2.15359
Omicron double-infection cohort	208	8744	2	2	0.0188567	0.00138663	0.0163241	0.0217777	1.88567	1.63241	2.17777
Omicron double-infection cohort	209	8740	1	4	0.0189689	0.00139101	0.0164279	0.0218986	1.89689	1.64279	2.18986
Omicron double-infection cohort	210	8735	0	1	0.0189689	0.00139101	0.0164279	0.0218986	1.89689	1.64279	2.18986
Omicron double-infection cohort	211	8734	2	4	0.0191936	0.00139973	0.0166356	0.0221404	1.91936	1.66356	2.21404
Omicron double-infection cohort	212	8728	1	6	0.0193059	0.00140407	0.0167395	0.0222613	1.93059	1.67395	2.22613
Omicron double-infection cohort	213	8721	5	10	0.0198682	0.00142561	0.01726	0.022866	1.98682	1.726	2.2866
Omicron double-infection cohort	214	8706	2	3	0.0200934	0.00143414	0.0174686	0.0231079	2.00934	1.74686	2.31079
Omicron double-infection cohort	215	8701	1	3	0.020206	0.00143839	0.0175729	0.0232289	2.0206	1.75729	2.32289
Omicron double-infection cohort	216	8697	1	4	0.0203186	0.00144263	0.0176774	0.0233499	2.03186	1.76774	2.33499
Omicron double-infection cohort	217	8692	0	9	0.0203186	0.00144263	0.0176774	0.0233499	2.03186	1.76774	2.33499
Omicron double-infection cohort	218	8683	0	5	0.0203186	0.00144263	0.0176774	0.0233499	2.03186	1.76774	2.33499
Omicron double-infection cohort	219	8678	3	6	0.0206573	0.00145533	0.0179914	0.0237135	2.06573	1.79914	2.37135
Omicron double-infection cohort	220	8669	3	7	0.0209962	0.00146792	0.0183058	0.0240772	2.09962	1.83058	2.40772
Omicron double-infection cohort	221	8659	0	9	0.0209962	0.00146792	0.0183058	0.0240772	2.09962	1.83058	2.40772
Omicron double-infection cohort	222	8650	0	5	0.0209962	0.00146792	0.0183058	0.0240772	2.09962	1.83058	2.40772
Omicron double-infection cohort	223	8645	1	8	0.0211095	0.00147211	0.0184109	0.0241987	2.11095	1.84109	2.41987
Omicron double-infection cohort	224	8636	0	6	0.0211095	0.00147211	0.0184109	0.0241987	2.11095	1.84109	2.41987
Omicron double-infection cohort	225	8630	1	14	0.0212229	0.0014763	0.0185162	0.0243204	2.12229	1.85162	2.43204
Omicron double-infection cohort	226	8615	3	8	0.0215637	0.00148884	0.0188327	0.0246859	2.15637	1.88327	2.46859
Omicron double-infection cohort	227	8604	1	8	0.0216775	0.00149301	0.0189383	0.0248078	2.16775	1.89383	2.48078
Omicron double-infection cohort	228	8595	3	9	0.0220189	0.00150545	0.0192556	0.0251737	2.20189	1.92556	2.51737
Omicron double-infection cohort	229	8583	2	3	0.0222468	0.0015137	0.0194675	0.0254178	2.22468	1.94675	2.54178
Omicron double-infection cohort	230	8578	0	8	0.0222468	0.0015137	0.0194675	0.0254178	2.22468	1.94675	2.54178
Omicron double-infection cohort	231	8570	1	18	0.0223609	0.00151781	0.0195736	0.02554	2.23609	1.95736	2.554
Omicron double-infection cohort	232	8551	1	10	0.0224752	0.00152194	0.0196799	0.0256625	2.24752	1.96799	2.56625
Omicron double-infection cohort	233	8540	1	13	0.0225897	0.00152606	0.0197863	0.025785	2.25897	1.97863	2.5785
Omicron double-infection cohort	234	8526	1	13	0.0227044	0.00153018	0.019893	0.0259078	2.27044	1.9893	2.59078
Omicron double-infection cohort	235	8512	0	15	0.0227044	0.00153018	0.019893	0.0259078	2.27044	1.9893	2.59078
Omicron double-infection cohort	236	8497	1	6	0.0228194	0.00153431	0.0199999	0.0260309	2.28194	1.99999	2.60309
Omicron double-infection cohort	237	8490	1	8	0.0229345	0.00153844	0.020107	0.0261542	2.29345	2.0107	2.61542
Omicron double-infection cohort	238	8481	0	8	0.0229345	0.00153844	0.020107	0.0261542	2.29345	2.0107	2.61542
Omicron double-infection cohort	239	8473	0	16	0.0229345	0.00153844	0.020107	0.0261542	2.29345	2.0107	2.61542
Omicron double-infection cohort	240	8457	1	11	0.02305	0.00154259	0.0202145	0.0262779	2.305	2.02145	2.62779
Omicron double-infection cohort	241	8445	0	23	0.02305	0.00154259	0.0202145	0.0262779	2.305	2.02145	2.62779
Omicron double-infection cohort	242	8422	1	17	0.023166	0.00154677	0.0203224	0.0264021	2.3166	2.03224	2.64021
Omicron double-infection cohort	243	8404	1	13	0.0232822	0.00155094	0.0204305	0.0265266	2.32822	2.04305	2.65266
Omicron double-infection cohort	244	8390	2	14	0.0235151	0.00155929	0.0206472	0.0267758	2.35151	2.06472	2.67758
Omicron double-infection cohort	245	8374	0	11	0.0235151	0.00155929	0.0206472	0.0267758	2.35151	2.06472	2.67758
Omicron double-infection cohort	246	8363	0	17	0.0235151	0.00155929	0.0206472	0.0267758	2.35151	2.06472	2.67758
Omicron double-infection cohort	247	8346	0	18	0.0235151	0.00155929	0.0206472	0.0267758	2.35151	2.06472	2.67758
Omicron double-infection cohort	248	8328	0	28	0.0235151	0.00155929	0.0206472	0.0267758	2.35151	2.06472	2.67758
Omicron double-infection cohort	249	8300	1	11	0.0236327	0.00156353	0.0207566	0.0269019	2.36327	2.07566	2.69019
Omicron double-infection cohort	250	8288	0	5	0.0236327	0.00156353	0.0207566	0.0269019	2.36327	2.07566	2.69019
Omicron double-infection cohort	251	8283	0	12	0.0236327	0.00156353	0.0207566	0.0269019	2.36327	2.07566	2.69019
Omicron double-infection cohort	252	8271	2	10	0.0238688	0.00157204	0.0209762	0.0271548	2.38688	2.09762	2.71548
Omicron double-infection cohort	253	8259	0	15	0.0238688	0.00157204	0.0209762	0.0271548	2.38688	2.09762	2.71548
Omicron double-infection cohort	254	8244	1	17	0.0239872	0.0015763	0.0210863	0.0272816	2.39872	2.10863	2.72816
Omicron double-infection cohort	255	8226	2	12	0.0242245	0.00158482	0.0213071	0.0275357	2.42245	2.13071	2.75357
Omicron double-infection cohort	256	8212	1	11	0.0243433	0.00158908	0.0214177	0.0276629	2.43433	2.14177	2.76629
Omicron double-infection cohort	257	8200	2	4	0.0245813	0.00159758	0.0216392	0.0279177	2.45813	2.16392	2.79177
Omicron double-infection cohort	258	8194	0	5	0.0245813	0.00159758	0.0216392	0.0279177	2.45813	2.16392	2.79177
Omicron double-infection cohort	259	8189	0	6	0.0245813	0.00159758	0.0216392	0.0279177	2.45813	2.16392	2.79177
Omicron double-infection cohort	260	8183	3	11	0.0249389	0.00161028	0.0219722	0.0283004	2.49389	2.19722	2.83003
Omicron double-infection cohort	261	8169	3	8	0.025297	0.0016229	0.0223058	0.0286834	2.5297	2.23058	2.86834
Omicron double-infection cohort	262	8158	0	6	0.025297	0.0016229	0.0223058	0.0286834	2.5297	2.23058	2.86834
Omicron double-infection cohort	263	8152	1	1	0.0254166	0.0016271	0.0224172	0.0288112	2.54166	2.24172	2.88112
Omicron double-infection cohort	264	8150	1	1	0.0255361	0.00163129	0.0225287	0.0289391	2.55361	2.25287	2.89391
Omicron double-infection cohort	265	8148	1	2	0.0256557	0.00163547	0.0226402	0.0290669	2.56557	2.26402	2.90669
Omicron double-infection cohort	266	8145	1	0	0.0257754	0.00163964	0.0227517	0.0291948	2.57754	2.27517	2.91948
Omicron double-infection cohort	267	8144	2	2	0.0260146	0.00164794	0.0229749	0.0294504	2.60146	2.29749	2.94504
Omicron double-infection cohort	268	8140	2	2	0.0262539	0.0016562	0.0231982	0.029706	2.62539	2.31982	2.9706
Omicron double-infection cohort	269	8136	0	4	0.0262539	0.0016562	0.0231982	0.029706	2.62539	2.31982	2.9706
Omicron double-infection cohort	270	8132	1	2	0.0263737	0.00166032	0.0233099	0.0298339	2.63737	2.33099	2.98339
Omicron double-infection cohort	271	8129	0	3	0.0263737	0.00166032	0.0233099	0.0298339	2.63737	2.33099	2.98339
Omicron double-infection cohort	272	8126	2	1	0.0266133	0.00166853	0.0235336	0.0300897	2.66133	2.35336	3.00897
Omicron double-infection cohort	273	8123	1	4	0.0267331	0.00167263	0.0236455	0.0302176	2.67331	2.36455	3.02176
Omicron double-infection cohort	275	8118	2	1	0.0269729	0.00168078	0.0238695	0.0304735	2.69729	2.38695	3.04735
Omicron double-infection cohort	276	8115	1	0	0.0270928	0.00168485	0.0239815	0.0306014	2.70928	2.39815	3.06014
Omicron double-infection cohort	277	8114	1	0	0.0272127	0.0016889	0.0240935	0.0307293	2.72127	2.40935	3.07293
Omicron double-infection cohort	278	8113	0	1	0.0272127	0.0016889	0.0240935	0.0307293	2.72127	2.40935	3.07293
Omicron double-infection cohort	279	8112	1	4	0.0273326	0.00169295	0.0242056	0.0308572	2.73326	2.42056	3.08572
Omicron double-infection cohort	280	8107	0	1	0.0273326	0.00169295	0.0242056	0.0308572	2.73326	2.42056	3.08572
Omicron double-infection cohort	281	8106	5	1	0.0279326	0.00171303	0.0247666	0.0314968	2.79326	2.47666	3.14968
Omicron double-infection cohort	282	8100	0	1	0.0279326	0.00171303	0.0247666	0.0314968	2.79326	2.47666	3.14968
Omicron double-infection cohort	283	8099	3	1	0.0282927	0.00172497	0.0251035	0.0318804	2.82927	2.51035	3.18804
Omicron double-infection cohort	284	8095	0	1	0.0282927	0.00172497	0.0251035	0.0318804	2.82927	2.51035	3.18804
Omicron double-infection cohort	285	8094	1	1	0.0284127	0.00172893	0.0252158	0.0320082	2.84127	2.52158	3.20082
Omicron double-infection cohort	286	8092	1	0	0.0285328	0.00173288	0.0253282	0.0321361	2.85328	2.53282	3.21361
Omicron double-infection cohort	287	8091	2	0	0.0287729	0.00174075	0.0255531	0.0323917	2.87729	2.55531	3.23917
Omicron double-infection cohort	288	8089	6	0	0.0294933	0.00176413	0.026228	0.0331582	2.94933	2.6228	3.31582
Omicron double-infection cohort	289	8083	1	0	0.0296134	0.00176799	0.0263406	0.0332858	2.96134	2.63406	3.32858
Omicron double-infection cohort	290	8082	2	0	0.0298535	0.00177569	0.0265658	0.0335411	2.98535	2.65658	3.35411
Omicron double-infection cohort	291	8080	4	1	0.0303338	0.00179097	0.0270163	0.0340515	3.03338	2.70163	3.40515
Omicron double-infection cohort	292	8075	2	1	0.030574	0.00179856	0.0272417	0.0343066	3.0574	2.72417	3.43066
Omicron double-infection cohort	294	8072	1	0	0.0306941	0.00180234	0.0273545	0.0344341	3.06941	2.73545	3.44341
Omicron double-infection cohort	295	8071	1	1	0.0308142	0.00180612	0.0274672	0.0345616	3.08142	2.74672	3.45616
Omicron double-infection cohort	296	8069	2	1	0.0310544	0.00181364	0.0276928	0.0348167	3.10544	2.76928	3.48167
Omicron double-infection cohort	297	8066	3	2	0.0314148	0.00182486	0.0280313	0.0351991	3.14148	2.80313	3.51991
Omicron double-infection cohort	298	8061	1	0	0.0315349	0.00182859	0.0281442	0.0353266	3.15349	2.81442	3.53266
Omicron double-infection cohort	299	8060	2	1	0.0317752	0.00183601	0.0283701	0.0355815	3.17752	2.83701	3.55815
Omicron double-infection cohort	300	8057	2	1	0.0320156	0.0018434	0.0285961	0.0358364	3.20156	2.85961	3.58364
Omicron double-infection cohort	301	8054	3	0	0.0323761	0.00185443	0.0289351	0.0362186	3.23761	2.89351	3.62186
Omicron double-infection cohort	302	8051	2	0	0.0326165	0.00186175	0.0291613	0.0364734	3.26165	2.91613	3.64734
Omicron double-infection cohort	303	8049	1	2	0.0327367	0.00186539	0.0292744	0.0366007	3.27367	2.92744	3.66007
Omicron double-infection cohort	304	8046	2	0	0.0329771	0.00187266	0.0295007	0.0368555	3.29771	2.95007	3.68555
Omicron double-infection cohort	305	8044	3	2	0.0333378	0.0018835	0.0298402	0.0372374	3.33378	2.98402	3.72374
Omicron double-infection cohort	306	8039	2	0	0.0335783	0.00189069	0.0300667	0.037492	3.35783	3.00667	3.7492
Omicron double-infection cohort	307	8037	3	1	0.033939	0.00190142	0.0304065	0.0378739	3.3939	3.04065	3.78739
Omicron double-infection cohort	308	8033	1	2	0.0340593	0.00190499	0.0305198	0.0380011	3.40593	3.05198	3.80011
Omicron double-infection cohort	309	8030	0	2	0.0340593	0.00190499	0.0305198	0.0380011	3.40593	3.05198	3.80011
Omicron double-infection cohort	310	8028	0	1	0.0340593	0.00190499	0.0305198	0.0380011	3.40593	3.05198	3.80011
Omicron double-infection cohort	311	8027	1	0	0.0341796	0.00190855	0.0306332	0.0381284	3.41796	3.06332	3.81284
Omicron double-infection cohort	312	8026	0	3	0.0341796	0.00190855	0.0306332	0.0381284	3.41796	3.06332	3.81284
Omicron double-infection cohort	313	8023	4	0	0.0346611	0.00192272	0.0310871	0.0386378	3.46611	3.10871	3.86378
Omicron double-infection cohort	314	8019	1	2	0.0347815	0.00192625	0.0312006	0.0387651	3.47815	3.12006	3.87651
Omicron double-infection cohort	315	8016	5	3	0.0353836	0.00194377	0.0317685	0.0394016	3.53836	3.17685	3.94016
Omicron double-infection cohort	316	8008	1	4	0.035504	0.00194726	0.0318822	0.0395289	3.5504	3.18822	3.95289
Omicron double-infection cohort	317	8003	0	2	0.035504	0.00194726	0.0318822	0.0395289	3.5504	3.18822	3.95289
Omicron double-infection cohort	318	8001	6	5	0.0362273	0.00196806	0.0325649	0.040293	3.62273	3.25649	4.0293
Omicron double-infection cohort	319	7990	3	0	0.0365892	0.00197838	0.0329066	0.0406751	3.65892	3.29066	4.06751
Omicron double-infection cohort	320	7987	4	0	0.0370717	0.00199204	0.0333624	0.0411844	3.70717	3.33625	4.11844
Omicron double-infection cohort	321	7983	3	1	0.0374335	0.00200222	0.0337045	0.0415663	3.74335	3.37045	4.15663
Omicron double-infection cohort	322	7979	3	0	0.0377955	0.00201234	0.0340466	0.041948	3.77955	3.40466	4.1948
Omicron double-infection cohort	323	7976	2	0	0.0380367	0.00201905	0.0342748	0.0422025	3.80367	3.42748	4.22025
Omicron double-infection cohort	324	7974	2	1	0.038278	0.00202574	0.034503	0.0424569	3.8278	3.4503	4.24569
Omicron double-infection cohort	325	7971	3	1	0.03864	0.00203573	0.0348455	0.0428384	3.864	3.48455	4.28384
Omicron double-infection cohort	326	7967	4	0	0.0391226	0.00204896	0.0353023	0.043347	3.91226	3.53023	4.3347
Omicron double-infection cohort	327	7963	3	0	0.0394846	0.00205882	0.035645	0.0437284	3.94846	3.5645	4.37284
Omicron double-infection cohort	328	7960	4	0	0.0399673	0.00207188	0.0361022	0.0442366	3.99673	3.61022	4.42366
Omicron double-infection cohort	329	7956	3	0	0.0403293	0.00208162	0.0364452	0.0446177	4.03293	3.64452	4.46177
Omicron double-infection cohort	330	7953	4	0	0.040812	0.00209451	0.0369026	0.0451257	4.0812	3.69026	4.51257
Omicron double-infection cohort	333	7949	2	0	0.0410533	0.00210093	0.0371315	0.0453796	4.10533	3.71315	4.53796
Omicron double-infection cohort	334	7947	1	0	0.041174	0.00210413	0.0372459	0.0455065	4.1174	3.72459	4.55065
Omicron double-infection cohort	336	7946	2	0	0.0414153	0.00211051	0.0374747	0.0457603	4.14153	3.74747	4.57603
Omicron double-infection cohort	337	7944	2	1	0.0416567	0.00211686	0.0377036	0.0460141	4.16567	3.77036	4.60141
Omicron double-infection cohort	338	7941	2	1	0.041898	0.0021232	0.0379326	0.0462679	4.1898	3.79326	4.62679
Omicron double-infection cohort	339	7938	3	1	0.0422601	0.00213266	0.0382762	0.0466485	4.22601	3.82762	4.66485
Omicron double-infection cohort	340	7934	2	0	0.0425015	0.00213895	0.0385054	0.0469023	4.25015	3.85054	4.69023
Omicron double-infection cohort	341	7932	2	2	0.042743	0.00214521	0.0387345	0.0471559	4.2743	3.87345	4.71559
Omicron double-infection cohort	342	7928	2	3	0.0429845	0.00215145	0.0389638	0.0474097	4.29845	3.89638	4.74097
Omicron double-infection cohort	343	7923	3	1	0.0433468	0.00216079	0.0393079	0.0477903	4.33468	3.93079	4.77903
Omicron double-infection cohort	344	7919	1	3	0.0434676	0.00216389	0.0394227	0.0479172	4.34676	3.94227	4.79172
Omicron double-infection cohort	345	7915	2	1	0.0437093	0.00217008	0.0396523	0.048171	4.37093	3.96523	4.8171
Omicron double-infection cohort	346	7912	1	2	0.0438302	0.00217317	0.0397671	0.0482979	4.38302	3.97671	4.82979
Omicron double-infection cohort	347	7909	1	0	0.0439511	0.00217626	0.0398819	0.0484249	4.39511	3.98819	4.84248
Omicron double-infection cohort	348	7908	0	2	0.0439511	0.00217626	0.0398819	0.0484249	4.39511	3.98819	4.84248
Omicron double-infection cohort	349	7906	1	4	0.044072	0.00217934	0.0399968	0.0485518	4.4072	3.99968	4.85518
Omicron double-infection cohort	350	7901	4	5	0.044556	0.00219163	0.0404567	0.0490598	4.4556	4.04567	4.90598
Omicron double-infection cohort	351	7892	2	2	0.0447981	0.00219775	0.0406869	0.0493139	4.47981	4.06869	4.93139
Omicron double-infection cohort	352	7888	2	5	0.0450403	0.00220385	0.0409171	0.0495681	4.50403	4.09171	4.95681
Omicron double-infection cohort	353	7881	3	10	0.0454038	0.00221299	0.0412628	0.0499495	4.54038	4.12628	4.99495
Omicron double-infection cohort	354	7868	0	6	0.0454038	0.00221299	0.0412628	0.0499495	4.54038	4.12628	4.99495
Omicron double-infection cohort	355	7862	2	4	0.0456466	0.00221907	0.0414937	0.0502042	4.56466	4.14937	5.02042
Omicron double-infection cohort	356	7856	0	10	0.0456466	0.00221907	0.0414937	0.0502042	4.56466	4.14937	5.02042
Omicron double-infection cohort	357	7846	2	9	0.0458899	0.00222517	0.0417251	0.0504594	4.58899	4.17251	5.04594
Omicron double-infection cohort	358	7835	2	10	0.0461335	0.00223125	0.0419567	0.0507149	4.61335	4.19567	5.07149
Omicron double-infection cohort	359	7823	1	13	0.0462554	0.0022343	0.0420727	0.0508428	4.62554	4.20727	5.08428
Omicron double-infection cohort	360	7809	2	14	0.0464997	0.00224039	0.042305	0.051099	4.64997	4.2305	5.1099
Omicron double-infection cohort	361	7793	3	11	0.0468667	0.00224953	0.0426542	0.0514839	4.68667	4.26542	5.14839
Omicron double-infection cohort	362	7779	1	4	0.0469893	0.00225257	0.0427708	0.0516124	4.69893	4.27708	5.16124
Omicron double-infection cohort	363	7774	0	8	0.0469893	0.00225257	0.0427708	0.0516124	4.69893	4.27708	5.16124
Omicron double-infection cohort	364	7766	1	7	0.047112	0.00225562	0.0428876	0.0517411	4.7112	4.28876	5.17411
Omicron double-infection cohort	365	7758	5	16	0.0477261	0.00227083	0.043472	0.052385	4.77261	4.3472	5.2385
Omicron double-infection cohort	366	7737	2	16	0.0479723	0.0022769	0.0437062	0.0526431	4.79723	4.37062	5.26431
Omicron double-infection cohort	367	7719	1	20	0.0480956	0.00227995	0.0438236	0.0527724	4.80956	4.38236	5.27724
Omicron double-infection cohort	368	7698	1	8	0.0482193	0.002283	0.0439413	0.052902	4.82193	4.39413	5.2902
Omicron double-infection cohort	369	7689	0	7	0.0482193	0.002283	0.0439413	0.052902	4.82193	4.39413	5.2902
Omicron double-infection cohort	370	7682	2	7	0.0484671	0.00228912	0.0441771	0.0531618	4.8467	4.41771	5.31618
Omicron double-infection cohort	371	7673	3	13	0.0488391	0.00229828	0.0445313	0.0535518	4.88391	4.45313	5.35518
Omicron double-infection cohort	372	7657	0	17	0.0488391	0.00229828	0.0445313	0.0535518	4.88391	4.45313	5.35518
Omicron double-infection cohort	373	7640	2	18	0.0490881	0.00230441	0.0447683	0.0538128	4.90881	4.47683	5.38128
Omicron double-infection cohort	374	7620	3	21	0.0494625	0.00231362	0.0451247	0.0542053	4.94625	4.51247	5.42053
Omicron double-infection cohort	375	7596	0	20	0.0494625	0.00231362	0.0451247	0.0542053	4.94625	4.51247	5.42053
Omicron double-infection cohort	376	7576	0	11	0.0494625	0.00231362	0.0451247	0.0542053	4.94625	4.51247	5.42053
Omicron double-infection cohort	377	7565	1	14	0.0495881	0.00231672	0.0452443	0.054337	4.95881	4.52443	5.4337
Omicron double-infection cohort	378	7550	0	18	0.0495881	0.00231672	0.0452443	0.054337	4.95881	4.52443	5.4337
Omicron double-infection cohort	379	7532	3	28	0.0499667	0.00232609	0.0456045	0.0547339	4.99667	4.56045	5.47339
Omicron double-infection cohort	380	7501	4	31	0.0504733	0.0023386	0.0460867	0.0552651	5.04733	4.60867	5.52651
Omicron double-infection cohort	381	7466	3	31	0.0508548	0.00234801	0.0464499	0.0556651	5.08548	4.64499	5.56651
Omicron double-infection cohort	382	7432	0	20	0.0508548	0.00234801	0.0464499	0.0556651	5.08548	4.64499	5.56651
Omicron double-infection cohort	383	7412	1	13	0.0509829	0.00235118	0.0465718	0.0557994	5.09829	4.65718	5.57994
Omicron double-infection cohort	384	7398	1	9	0.0511111	0.00235436	0.0466938	0.0559339	5.11111	4.66938	5.59339
Omicron double-infection cohort	385	7388	0	17	0.0511111	0.00235436	0.0466938	0.0559339	5.11111	4.66938	5.59339
Omicron double-infection cohort	386	7371	6	14	0.0518835	0.00237347	0.047429	0.0567439	5.18835	4.7429	5.67439
Omicron double-infection cohort	387	7351	2	19	0.0521415	0.00237982	0.0476745	0.0570143	5.21415	4.76745	5.70143
Omicron double-infection cohort	388	7330	2	9	0.0524001	0.00238619	0.0479207	0.0572855	5.24001	4.79207	5.72855
Omicron double-infection cohort	389	7319	1	15	0.0525296	0.00238937	0.048044	0.0574212	5.25296	4.8044	5.74212
Omicron double-infection cohort	390	7303	3	13	0.0529188	0.00239893	0.0484146	0.0578292	5.29188	4.84146	5.78292
Omicron double-infection cohort	391	7287	0	11	0.0529188	0.00239893	0.0484146	0.0578292	5.29188	4.84146	5.78292
Omicron double-infection cohort	392	7276	2	17	0.0531791	0.00240533	0.0486624	0.0581021	5.31791	4.86624	5.81021
Omicron double-infection cohort	393	7257	1	19	0.0533096	0.00240853	0.0487867	0.0582389	5.33096	4.87867	5.82389
Omicron double-infection cohort	394	7237	3	19	0.053702	0.00241817	0.0491603	0.0586503	5.3702	4.91603	5.86503
Omicron double-infection cohort	395	7215	4	23	0.0542267	0.00243101	0.0496599	0.0592001	5.42267	4.96599	5.92001
Omicron double-infection cohort	396	7188	0	25	0.0542267	0.00243101	0.0496599	0.0592001	5.42267	4.96599	5.92001
Omicron double-infection cohort	397	7163	3	20	0.0546228	0.00244073	0.0500371	0.0596154	5.46228	5.00371	5.96154
Omicron double-infection cohort	398	7140	2	34	0.0548876	0.00244722	0.0502893	0.059893	5.48876	5.02893	5.9893
Omicron double-infection cohort	399	7104	1	52	0.0550206	0.00245048	0.0504159	0.0600324	5.50206	5.04159	6.00324
Omicron double-infection cohort	400	7051	2	52	0.0552887	0.00245711	0.0506711	0.0603135	5.52887	5.06711	6.03135
Omicron double-infection cohort	401	6997	1	52	0.0554237	0.00246046	0.0507996	0.0604551	5.54237	5.07996	6.04551
Omicron double-infection cohort	402	6944	4	68	0.0559678	0.00247404	0.0513173	0.061026	5.59678	5.13173	6.1026
Omicron double-infection cohort	403	6872	2	22	0.0562425	0.00248094	0.0515786	0.0613144	5.62425	5.15786	6.13144
Omicron double-infection cohort	404	6848	1	16	0.0563804	0.0024844	0.0517097	0.061459	5.63804	5.17097	6.1459
Omicron double-infection cohort	405	6831	1	24	0.0565185	0.00248787	0.0518411	0.061604	5.65185	5.18411	6.1604
Omicron double-infection cohort	406	6806	1	33	0.0566571	0.00249137	0.0519729	0.0617496	5.66571	5.19729	6.17495
Omicron double-infection cohort	407	6772	2	31	0.0569357	0.00249841	0.0522379	0.0620421	5.69357	5.22379	6.20421
Omicron double-infection cohort	408	6739	2	31	0.0572156	0.00250549	0.052504	0.0623359	5.72156	5.2504	6.23359
Omicron double-infection cohort	409	6706	1	39	0.0573562	0.00250906	0.0526377	0.0624836	5.73562	5.26377	6.24836
Omicron double-infection cohort	410	6666	0	23	0.0573562	0.00250906	0.0526377	0.0624836	5.73562	5.26377	6.24836
Omicron double-infection cohort	411	6643	0	14	0.0573562	0.00250906	0.0526377	0.0624836	5.73562	5.26377	6.24836
Omicron double-infection cohort	412	6629	4	14	0.057925	0.00252361	0.0531782	0.0630812	5.7925	5.31782	6.30812
Omicron double-infection cohort	413	6611	1	22	0.0580675	0.00252725	0.0533137	0.0632308	5.80675	5.33137	6.32308
Omicron double-infection cohort	414	6588	1	25	0.0582105	0.00253091	0.0534496	0.0633811	5.82105	5.34496	6.33811
Omicron double-infection cohort	415	6562	0	30	0.0582105	0.00253091	0.0534496	0.0633811	5.82105	5.34496	6.33811
Omicron double-infection cohort	416	6532	2	24	0.0584988	0.00253833	0.0537235	0.0636841	5.84988	5.37235	6.36841
Omicron double-infection cohort	417	6506	2	23	0.0587883	0.00254579	0.0539985	0.0639883	5.87883	5.39985	6.39883
Omicron double-infection cohort	418	6481	1	12	0.0589335	0.00254954	0.0541365	0.0641409	5.89335	5.41365	6.41409
Omicron double-infection cohort	419	6468	4	13	0.0595155	0.00256451	0.0546895	0.0647526	5.95155	5.46895	6.47526
Omicron double-infection cohort	420	6451	2	7	0.059807	0.00257199	0.0549665	0.065059	5.9807	5.49665	6.5059
Omicron double-infection cohort	421	6442	0	19	0.059807	0.00257199	0.0549665	0.065059	5.9807	5.49665	6.5059
Omicron double-infection cohort	422	6423	1	24	0.0599534	0.00257575	0.0551056	0.0652128	5.99534	5.51056	6.52128
Omicron double-infection cohort	423	6398	0	25	0.0599534	0.00257575	0.0551056	0.0652128	5.99534	5.51056	6.52128
Omicron double-infection cohort	424	6373	2	11	0.0602484	0.00258338	0.0553859	0.0655229	6.02484	5.53859	6.55229
Omicron double-infection cohort	425	6360	0	5	0.0602484	0.00258338	0.0553859	0.0655229	6.02484	5.53859	6.55229
Omicron double-infection cohort	426	6355	2	10	0.0605442	0.00259102	0.0556668	0.0658338	6.05442	5.56668	6.58338
Omicron double-infection cohort	427	6343	1	10	0.0606923	0.00259484	0.0558075	0.0659895	6.06923	5.58075	6.59895
Omicron double-infection cohort	428	6332	2	6	0.060989	0.00260249	0.0560894	0.0663013	6.0989	5.60894	6.63013
Omicron double-infection cohort	429	6324	0	7	0.060989	0.00260249	0.0560894	0.0663013	6.0989	5.60894	6.63013
Omicron double-infection cohort	430	6317	1	9	0.0611376	0.00260632	0.0562307	0.0664575	6.11376	5.62307	6.64575
Omicron double-infection cohort	431	6307	2	3	0.0614354	0.00261398	0.0565135	0.0667704	6.14354	5.65135	6.67704
Omicron double-infection cohort	432	6302	1	5	0.0615843	0.0026178	0.0566551	0.0669269	6.15843	5.66551	6.69269
Omicron double-infection cohort	433	6296	2	7	0.0618824	0.00262544	0.0569384	0.0672402	6.18824	5.69384	6.72402
Omicron double-infection cohort	434	6287	1	4	0.0620316	0.00262926	0.0570802	0.067397	6.20316	5.70802	6.7397
Omicron double-infection cohort	435	6282	2	9	0.0623302	0.00263689	0.057364	0.0677107	6.23302	5.7364	6.77107
Omicron double-infection cohort	436	6271	2	3	0.0626293	0.00264451	0.0576483	0.0680248	6.26293	5.76483	6.80248
Omicron double-infection cohort	437	6266	1	5	0.0627789	0.00264832	0.0577905	0.068182	6.27789	5.77905	6.8182
Omicron double-infection cohort	438	6260	0	3	0.0627789	0.00264832	0.0577905	0.068182	6.27789	5.77905	6.8182
Omicron double-infection cohort	439	6257	0	4	0.0627789	0.00264832	0.0577905	0.068182	6.27789	5.77905	6.8182
Omicron double-infection cohort	440	6253	0	1	0.0627789	0.00264832	0.0577905	0.068182	6.27789	5.77905	6.8182
Omicron double-infection cohort	441	6252	2	7	0.0630787	0.00265594	0.0580756	0.0684969	6.30787	5.80756	6.84969
Omicron double-infection cohort	442	6243	0	2	0.0630787	0.00265594	0.0580756	0.0684969	6.30787	5.80756	6.84969
Omicron double-infection cohort	443	6241	1	7	0.0632288	0.00265976	0.0582183	0.0686546	6.32288	5.82183	6.86546
Omicron double-infection cohort	444	6233	1	6	0.0633791	0.00266357	0.0583612	0.0688124	6.33791	5.83612	6.88124
Omicron double-infection cohort	445	6226	0	3	0.0633791	0.00266357	0.0583612	0.0688124	6.33791	5.83612	6.88124
Omicron double-infection cohort	446	6223	2	2	0.0636801	0.00267121	0.0586474	0.0691286	6.36801	5.86474	6.91286
Omicron double-infection cohort	447	6219	3	1	0.0641318	0.00268262	0.059077	0.0696028	6.41318	5.9077	6.96028
Omicron double-infection cohort	448	6215	4	1	0.0647341	0.00269775	0.05965	0.0702351	6.47341	5.965	7.02351
Omicron double-infection cohort	449	6210	2	4	0.0650353	0.00270527	0.0599367	0.0705512	6.50353	5.99367	7.05512
Omicron double-infection cohort	450	6204	1	4	0.065186	0.00270903	0.0600801	0.0707094	6.5186	6.00801	7.07094
Omicron double-infection cohort	451	6199	1	7	0.0653368	0.00271279	0.0602236	0.0708676	6.53368	6.02236	7.08676
Omicron double-infection cohort	452	6191	0	3	0.0653368	0.00271279	0.0602236	0.0708676	6.53368	6.02236	7.08676
Omicron double-infection cohort	453	6188	2	0	0.0656389	0.00272031	0.0605111	0.0711846	6.56389	6.05111	7.11846
Omicron double-infection cohort	454	6186	2	4	0.065941	0.0027278	0.0607987	0.0715015	6.5941	6.07987	7.15015
Omicron double-infection cohort	455	6180	2	7	0.0662433	0.00273528	0.0610865	0.0718186	6.62433	6.10865	7.18186
Omicron double-infection cohort	456	6171	3	2	0.0666972	0.00274648	0.0615187	0.0722947	6.66972	6.15187	7.22947
Omicron double-infection cohort	457	6166	2	3	0.067	0.00275392	0.061807	0.0726121	6.7	6.1807	7.26121
Omicron double-infection cohort	458	6161	2	5	0.0673028	0.00276134	0.0620955	0.0729297	6.73028	6.20955	7.29297
Omicron double-infection cohort	459	6154	2	0	0.067606	0.00276875	0.0623842	0.0732474	6.7606	6.23842	7.32474
Omicron double-infection cohort	460	6152	3	1	0.0680606	0.00277981	0.0628174	0.073724	6.80606	6.28174	7.3724
Omicron double-infection cohort	461	6148	3	2	0.0685154	0.00279083	0.0632508	0.0742005	6.85154	6.32508	7.42005
Omicron double-infection cohort	462	6143	1	2	0.068667	0.00279449	0.0633953	0.0743594	6.8667	6.33953	7.43594
Omicron double-infection cohort	463	6140	2	1	0.0689704	0.0028018	0.0636845	0.0746772	6.89704	6.36845	7.46772
Omicron double-infection cohort	464	6137	1	2	0.0691221	0.00280545	0.0638291	0.0748361	6.91221	6.38291	7.48361
Omicron double-infection cohort	465	6134	1	2	0.0692738	0.00280909	0.0639738	0.0749951	6.92738	6.39738	7.49951
Omicron double-infection cohort	466	6131	5	6	0.0700329	0.00282724	0.0646976	0.07579	7.00329	6.46976	7.579
Omicron double-infection cohort	467	6120	1	1	0.0701848	0.00283085	0.0648426	0.0759491	7.01848	6.48426	7.59491
Omicron double-infection cohort	468	6118	0	1	0.0701848	0.00283085	0.0648426	0.0759491	7.01848	6.48426	7.59491
Omicron double-infection cohort	469	6117	3	1	0.0706409	0.00284168	0.0652776	0.0764265	7.06409	6.52776	7.64265
Omicron double-infection cohort	470	6113	1	0	0.0707929	0.00284528	0.0654226	0.0765857	7.07929	6.54226	7.65857
Omicron double-infection cohort	471	6112	2	3	0.0710969	0.00285246	0.0657127	0.0769039	7.10969	6.57127	7.69039
Omicron double-infection cohort	472	6107	0	1	0.0710969	0.00285246	0.0657127	0.0769039	7.10969	6.57127	7.69039
Omicron double-infection cohort	473	6106	0	3	0.0710969	0.00285246	0.0657127	0.0769039	7.10969	6.57127	7.69039
Omicron double-infection cohort	474	6103	0	2	0.0710969	0.00285246	0.0657127	0.0769039	7.10969	6.57127	7.69039
Omicron double-infection cohort	475	6101	0	3	0.0710969	0.00285246	0.0657127	0.0769039	7.10969	6.57127	7.69039
Omicron double-infection cohort	476	6098	1	2	0.0712493	0.00285606	0.0658581	0.0770633	7.12493	6.58581	7.70633
Omicron double-infection cohort	477	6095	0	1	0.0712493	0.00285606	0.0658581	0.0770633	7.12493	6.58581	7.70633
Omicron double-infection cohort	478	6094	0	3	0.0712493	0.00285606	0.0658581	0.0770633	7.12493	6.58581	7.70633
Omicron double-infection cohort	479	6091	2	4	0.0715542	0.00286325	0.0661491	0.0773825	7.15542	6.61491	7.73825
Omicron double-infection cohort	480	6085	1	2	0.0717068	0.00286684	0.0662947	0.0775422	7.17068	6.62947	7.75422
Omicron double-infection cohort	481	6082	0	1	0.0717068	0.00286684	0.0662947	0.0775422	7.17068	6.62947	7.75422
Omicron double-infection cohort	482	6081	2	4	0.0720121	0.00287402	0.066586	0.0778616	7.20121	6.6586	7.78616
Omicron double-infection cohort	483	6075	0	1	0.0720121	0.00287402	0.066586	0.0778616	7.20121	6.6586	7.78616
Omicron double-infection cohort	484	6074	0	1	0.0720121	0.00287402	0.066586	0.0778616	7.20121	6.6586	7.78616
Omicron double-infection cohort	485	6073	1	3	0.0721649	0.0028776	0.0667319	0.0780215	7.21649	6.67319	7.80215
Omicron double-infection cohort	486	6069	2	6	0.0724707	0.00288477	0.0670237	0.0783414	7.24707	6.70237	7.83414
Omicron double-infection cohort	487	6061	1	9	0.0726237	0.00288835	0.0671698	0.0785015	7.26237	6.71698	7.85015
Omicron double-infection cohort	488	6051	2	3	0.0729302	0.00289551	0.0674624	0.0788222	7.29302	6.74624	7.88222
Omicron double-infection cohort	489	6046	0	5	0.0729302	0.00289551	0.0674624	0.0788222	7.29302	6.74624	7.88222
Omicron double-infection cohort	490	6041	2	12	0.0732372	0.00290268	0.0677554	0.0791433	7.32372	6.77554	7.91433
Omicron double-infection cohort	491	6027	2	10	0.0735447	0.00290985	0.068049	0.079465	7.35447	6.8049	7.9465
Omicron double-infection cohort	492	6015	2	10	0.0738527	0.00291702	0.0683431	0.0797872	7.38527	6.83431	7.97872
Omicron double-infection cohort	493	6003	0	9	0.0738527	0.00291702	0.0683431	0.0797872	7.38527	6.83431	7.97872
Omicron double-infection cohort	494	5994	1	14	0.0740073	0.00292062	0.0684906	0.0799488	7.40073	6.84906	7.99488
Omicron double-infection cohort	495	5979	0	5	0.0740073	0.00292062	0.0684906	0.0799488	7.40073	6.84906	7.99488
Omicron double-infection cohort	496	5974	0	15	0.0740073	0.00292062	0.0684906	0.0799488	7.40073	6.84906	7.99488
Omicron double-infection cohort	497	5959	0	12	0.0740073	0.00292062	0.0684906	0.0799488	7.40073	6.84906	7.99488
Omicron double-infection cohort	498	5947	1	15	0.074163	0.00292428	0.0686393	0.0801118	7.4163	6.86393	8.01118
Omicron double-infection cohort	499	5931	0	12	0.074163	0.00292428	0.0686393	0.0801118	7.4163	6.86393	8.01118
Omicron double-infection cohort	500	5919	1	15	0.0743194	0.00292797	0.0687885	0.0802755	7.43194	6.87885	8.02755
Omicron double-infection cohort	501	5903	1	6	0.0744762	0.00293167	0.0689382	0.0804396	7.44762	6.89382	8.04396
Omicron double-infection cohort	502	5896	1	6	0.0746332	0.00293537	0.0690879	0.0806039	7.46332	6.90879	8.06039
Omicron double-infection cohort	503	5889	1	6	0.0747903	0.00293907	0.0692379	0.0807684	7.47903	6.92379	8.07684
Omicron double-infection cohort	504	5882	2	19	0.0751049	0.00294648	0.0695381	0.0810976	7.51049	6.95381	8.10976
Omicron double-infection cohort	505	5861	0	13	0.0751049	0.00294648	0.0695381	0.0810976	7.51049	6.95381	8.10976
Omicron double-infection cohort	506	5848	0	12	0.0751049	0.00294648	0.0695381	0.0810976	7.51049	6.95381	8.10976
Omicron double-infection cohort	507	5836	0	13	0.0751049	0.00294648	0.0695381	0.0810976	7.51049	6.95381	8.10976
Omicron double-infection cohort	508	5823	0	16	0.0751049	0.00294648	0.0695381	0.0810976	7.51049	6.95381	8.10976
Omicron double-infection cohort	509	5807	2	11	0.0754234	0.00295406	0.069842	0.0814312	7.54234	6.9842	8.14312
Omicron double-infection cohort	510	5794	0	11	0.0754234	0.00295406	0.069842	0.0814312	7.54234	6.9842	8.14312
Omicron double-infection cohort	511	5783	0	26	0.0754234	0.00295406	0.069842	0.0814312	7.54234	6.9842	8.14312
Omicron double-infection cohort	512	5757	1	23	0.075584	0.00295791	0.0699951	0.0815994	7.5584	6.99951	8.15994
Omicron double-infection cohort	513	5733	2	30	0.0759065	0.00296566	0.0703026	0.0819372	7.59065	7.03026	8.19372
Omicron double-infection cohort	514	5701	0	7	0.0759065	0.00296566	0.0703026	0.0819372	7.59065	7.03026	8.19372
Omicron double-infection cohort	515	5694	1	15	0.0760688	0.00296957	0.0704573	0.0821072	7.60688	7.04573	8.21072
Omicron double-infection cohort	516	5678	0	13	0.0760688	0.00296957	0.0704573	0.0821072	7.60688	7.04573	8.21072
Omicron double-infection cohort	517	5665	0	22	0.0760688	0.00296957	0.0704573	0.0821072	7.60688	7.04573	8.21072
Omicron double-infection cohort	518	5643	0	24	0.0760688	0.00296957	0.0704573	0.0821072	7.60688	7.04573	8.21072
Omicron double-infection cohort	519	5619	1	24	0.0762333	0.00297359	0.0706139	0.0822796	7.62333	7.06139	8.22797
Omicron double-infection cohort	520	5594	1	31	0.0763984	0.00297764	0.0707712	0.0824528	7.63984	7.07712	8.24528
Omicron double-infection cohort	521	5562	0	35	0.0763984	0.00297764	0.0707712	0.0824528	7.63984	7.07712	8.24528
Omicron double-infection cohort	522	5527	1	37	0.0765655	0.00298179	0.0709303	0.0826282	7.65655	7.09303	8.26282
Omicron double-infection cohort	523	5489	0	24	0.0765655	0.00298179	0.0709303	0.0826282	7.65655	7.09303	8.26282
Omicron double-infection cohort	524	5465	1	52	0.0767345	0.00298603	0.0710911	0.0828055	7.67345	7.10911	8.28055
Omicron double-infection cohort	525	5412	1	43	0.0769051	0.00299035	0.0712534	0.0829847	7.69051	7.12534	8.29847
Omicron double-infection cohort	526	5368	1	50	0.077077	0.00299473	0.0714169	0.0831654	7.7077	7.14169	8.31654
Omicron double-infection cohort	527	5317	1	41	0.0772506	0.00299919	0.0715818	0.0833479	7.72506	7.15818	8.33479
Omicron double-infection cohort	528	5275	0	48	0.0772506	0.00299919	0.0715818	0.0833479	7.72506	7.15818	8.33479
Omicron double-infection cohort	529	5227	0	39	0.0772506	0.00299919	0.0715818	0.0833479	7.72506	7.15818	8.33479
Omicron double-infection cohort	530	5188	2	23	0.0776063	0.00300857	0.0719195	0.0837222	7.76063	7.19195	8.37222
Omicron double-infection cohort	531	5163	0	37	0.0776063	0.00300857	0.0719195	0.0837222	7.76063	7.19195	8.37222
Omicron double-infection cohort	532	5126	0	32	0.0776063	0.00300857	0.0719195	0.0837222	7.76063	7.19195	8.37222
Omicron double-infection cohort	533	5094	0	33	0.0776063	0.00300857	0.0719195	0.0837222	7.76063	7.19195	8.37222
Omicron double-infection cohort	534	5061	3	34	0.0781531	0.0030233	0.0724379	0.0842984	7.81531	7.24379	8.42984
Omicron double-infection cohort	535	5024	0	30	0.0781531	0.0030233	0.0724379	0.0842984	7.81531	7.24379	8.42984
Omicron double-infection cohort	536	4994	0	11	0.0781531	0.0030233	0.0724379	0.0842984	7.81531	7.24379	8.42984
Omicron double-infection cohort	537	4983	1	22	0.0783381	0.00302835	0.0726132	0.0844935	7.83381	7.26132	8.44935
Omicron double-infection cohort	538	4960	1	13	0.0785239	0.00303343	0.0727892	0.0846894	7.85239	7.27892	8.46894
Omicron double-infection cohort	539	4946	0	17	0.0785239	0.00303343	0.0727892	0.0846894	7.85239	7.27892	8.46894
Omicron double-infection cohort	540	4929	0	12	0.0785239	0.00303343	0.0727892	0.0846894	7.85239	7.27892	8.46894
Omicron double-infection cohort	541	4917	0	17	0.0785239	0.00303343	0.0727892	0.0846894	7.85239	7.27892	8.46894
Omicron double-infection cohort	542	4900	1	13	0.078712	0.00303864	0.0729673	0.0848879	7.8712	7.29673	8.48879
Omicron double-infection cohort	543	4886	0	8	0.078712	0.00303864	0.0729673	0.0848879	7.8712	7.29673	8.48879
Omicron double-infection cohort	544	4878	0	11	0.078712	0.00303864	0.0729673	0.0848879	7.8712	7.29673	8.48879
Omicron double-infection cohort	545	4867	0	20	0.078712	0.00303864	0.0729673	0.0848879	7.8712	7.29673	8.48879
Omicron double-infection cohort	546	4847	0	27	0.078712	0.00303864	0.0729673	0.0848879	7.8712	7.29673	8.48879
Omicron double-infection cohort	547	4820	1	26	0.0789031	0.00304401	0.0731481	0.0850898	7.89031	7.31481	8.50898
Omicron double-infection cohort	548	4793	2	24	0.0792875	0.00305485	0.0735116	0.0854958	7.92875	7.35116	8.54958
Omicron double-infection cohort	549	4767	1	16	0.0794806	0.00306031	0.0736943	0.0856999	7.94806	7.36943	8.56999
Omicron double-infection cohort	550	4750	0	11	0.0794806	0.00306031	0.0736943	0.0856999	7.94806	7.36943	8.56999
Omicron double-infection cohort	551	4739	0	15	0.0794806	0.00306031	0.0736943	0.0856999	7.94806	7.36943	8.56999
Omicron double-infection cohort	552	4724	0	18	0.0794806	0.00306031	0.0736943	0.0856999	7.94806	7.36943	8.56999
Omicron double-infection cohort	553	4706	1	22	0.0796762	0.0030659	0.0738792	0.0859067	7.96762	7.38792	8.59067
Omicron double-infection cohort	554	4683	1	33	0.0798727	0.00307154	0.0740649	0.0861145	7.98727	7.40649	8.61145
Omicron double-infection cohort	555	4649	3	31	0.0804665	0.00308863	0.0746259	0.0867425	8.04665	7.46259	8.67424
Omicron double-infection cohort	556	4615	0	34	0.0804665	0.00308863	0.0746259	0.0867425	8.04665	7.46259	8.67424
Omicron double-infection cohort	557	4581	0	20	0.0804665	0.00308863	0.0746259	0.0867425	8.04665	7.46259	8.67424
Omicron double-infection cohort	558	4561	1	12	0.0806681	0.00309452	0.0748162	0.0869559	8.06681	7.48162	8.69559
Omicron double-infection cohort	559	4548	0	30	0.0806681	0.00309452	0.0748162	0.0869559	8.06681	7.48162	8.69559
Omicron double-infection cohort	560	4518	1	24	0.0808716	0.00310052	0.0750082	0.0871714	8.08716	7.50082	8.71714
Omicron double-infection cohort	561	4493	0	28	0.0808716	0.00310052	0.0750082	0.0871714	8.08716	7.50082	8.71714
Omicron double-infection cohort	562	4465	2	23	0.0812833	0.00311277	0.0753964	0.0876076	8.12833	7.53964	8.76077
Omicron double-infection cohort	563	4440	1	29	0.0814902	0.00311894	0.0755915	0.0878269	8.14902	7.55915	8.78269
Omicron double-infection cohort	564	4410	1	21	0.0816985	0.00312518	0.0757879	0.0880477	8.16985	7.57879	8.80477
Omicron double-infection cohort	565	4388	0	14	0.0816985	0.00312518	0.0757879	0.0880477	8.16985	7.57879	8.80477
Omicron double-infection cohort	566	4374	0	23	0.0816985	0.00312518	0.0757879	0.0880477	8.16985	7.57879	8.80477
Omicron double-infection cohort	567	4351	0	31	0.0816985	0.00312518	0.0757879	0.0880477	8.16985	7.57879	8.80477
Omicron double-infection cohort	568	4320	1	21	0.0819111	0.00313168	0.075988	0.0882734	8.19111	7.5988	8.82734
Omicron double-infection cohort	569	4298	0	33	0.0819111	0.00313168	0.075988	0.0882734	8.19111	7.5988	8.82734
Omicron double-infection cohort	570	4265	0	44	0.0819111	0.00313168	0.075988	0.0882734	8.19111	7.5988	8.82734
Omicron double-infection cohort	571	4221	0	29	0.0819111	0.00313168	0.075988	0.0882734	8.19111	7.5988	8.82734
Omicron double-infection cohort	572	4192	0	15	0.0819111	0.00313168	0.075988	0.0882734	8.19111	7.5988	8.82734
Omicron double-infection cohort	573	4177	0	30	0.0819111	0.00313168	0.075988	0.0882734	8.19111	7.5988	8.82734
Omicron double-infection cohort	574	4147	1	23	0.0821324	0.00313874	0.0761959	0.0885089	8.21324	7.61959	8.85089
Omicron double-infection cohort	575	4123	1	29	0.0823551	0.00314586	0.0764049	0.0887459	8.23551	7.64049	8.87459
Omicron double-infection cohort	576	4093	1	33	0.0825793	0.00315307	0.0766154	0.0889846	8.25793	7.66154	8.89846
Omicron double-infection cohort	577	4059	1	61	0.0828053	0.00316038	0.0768275	0.0892254	8.28053	7.68275	8.92254
Omicron double-infection cohort	578	3997	0	30	0.0828053	0.00316038	0.0768275	0.0892254	8.28053	7.68275	8.92254
Omicron double-infection cohort	579	3967	0	32	0.0828053	0.00316038	0.0768275	0.0892254	8.28053	7.68275	8.92254
Omicron double-infection cohort	580	3935	1	39	0.0830384	0.00316816	0.0770457	0.0894741	8.30384	7.70457	8.94741
Omicron double-infection cohort	581	3895	0	43	0.0830384	0.00316816	0.0770457	0.0894741	8.30384	7.70457	8.94741
Omicron double-infection cohort	582	3852	0	32	0.0830384	0.00316816	0.0770457	0.0894741	8.30384	7.70457	8.94741
Omicron double-infection cohort	583	3820	0	41	0.0830384	0.00316816	0.0770457	0.0894741	8.30384	7.70457	8.94741
Omicron double-infection cohort	584	3779	0	52	0.0830384	0.00316816	0.0770457	0.0894741	8.30384	7.70457	8.94741
Omicron double-infection cohort	585	3727	0	42	0.0830384	0.00316816	0.0770457	0.0894741	8.30384	7.70457	8.94741
Omicron double-infection cohort	586	3685	1	26	0.0832872	0.00317706	0.0772777	0.089741	8.32872	7.72777	8.9741
Omicron double-infection cohort	587	3658	0	43	0.0832872	0.00317706	0.0772777	0.089741	8.32872	7.72777	8.9741
Omicron double-infection cohort	588	3615	0	50	0.0832872	0.00317706	0.0772777	0.089741	8.32872	7.72777	8.9741
Omicron double-infection cohort	589	3565	0	53	0.0832872	0.00317706	0.0772777	0.089741	8.32872	7.72777	8.9741
Omicron double-infection cohort	590	3512	1	44	0.0835482	0.00318686	0.0775201	0.0900218	8.35482	7.75201	9.00218
Omicron double-infection cohort	591	3467	0	63	0.0835482	0.00318686	0.0775201	0.0900218	8.35482	7.75201	9.00218
Omicron double-infection cohort	592	3404	0	45	0.0835482	0.00318686	0.0775201	0.0900218	8.35482	7.75201	9.00218
Omicron double-infection cohort	593	3359	0	29	0.0835482	0.00318686	0.0775201	0.0900218	8.35482	7.75201	9.00218
Omicron double-infection cohort	594	3330	0	52	0.0835482	0.00318686	0.0775201	0.0900218	8.35482	7.75201	9.00218
Omicron double-infection cohort	595	3278	0	44	0.0835482	0.00318686	0.0775201	0.0900218	8.35482	7.75201	9.00218
Omicron double-infection cohort	596	3234	1	63	0.0838316	0.00319845	0.0777816	0.0903288	8.38316	7.77816	9.03288
Omicron double-infection cohort	597	3170	0	49	0.0838316	0.00319845	0.0777816	0.0903288	8.38316	7.77816	9.03288
Omicron double-infection cohort	598	3121	0	69	0.0838316	0.00319845	0.0777816	0.0903288	8.38316	7.77816	9.03288
Omicron double-infection cohort	599	3052	0	62	0.0838316	0.00319845	0.0777816	0.0903288	8.38316	7.77816	9.03288
Omicron double-infection cohort	600	2990	1	30	0.084138	0.00321202	0.0780624	0.0906628	8.4138	7.80624	9.06629
Omicron double-infection cohort	601	2959	0	37	0.084138	0.00321202	0.0780624	0.0906628	8.4138	7.80624	9.06629
Omicron double-infection cohort	602	2922	0	61	0.084138	0.00321202	0.0780624	0.0906628	8.4138	7.80624	9.06629
Omicron double-infection cohort	603	2861	2	65	0.0847783	0.00324153	0.0786471	0.0913633	8.47783	7.86471	9.13633
Omicron double-infection cohort	604	2794	1	57	0.0851058	0.00325687	0.0789458	0.0917222	8.51058	7.89458	9.17222
Omicron double-infection cohort	605	2736	0	55	0.0851058	0.00325687	0.0789458	0.0917222	8.51058	7.89458	9.17222
Omicron double-infection cohort	606	2681	0	55	0.0851058	0.00325687	0.0789458	0.0917222	8.51058	7.89458	9.17222
Omicron double-infection cohort	607	2626	0	25	0.0851058	0.00325687	0.0789458	0.0917222	8.51058	7.89458	9.17222
Omicron double-infection cohort	608	2601	0	37	0.0851058	0.00325687	0.0789458	0.0917222	8.51058	7.89458	9.17222
Omicron double-infection cohort	609	2564	0	52	0.0851058	0.00325687	0.0789458	0.0917222	8.51058	7.89458	9.17222
Omicron double-infection cohort	610	2512	1	46	0.08547	0.00327588	0.0792743	0.0921253	8.547	7.92743	9.21253
Omicron double-infection cohort	611	2465	0	46	0.08547	0.00327588	0.0792743	0.0921253	8.547	7.92743	9.21253
Omicron double-infection cohort	612	2419	0	54	0.08547	0.00327588	0.0792743	0.0921253	8.547	7.92743	9.21253
Omicron double-infection cohort	613	2365	0	39	0.08547	0.00327588	0.0792743	0.0921253	8.547	7.92743	9.21253
Omicron double-infection cohort	614	2326	0	21	0.08547	0.00327588	0.0792743	0.0921253	8.547	7.92743	9.21253
Omicron double-infection cohort	615	2305	2	34	0.0862636	0.00332074	0.0799839	0.0930109	8.62636	7.99839	9.30109
Omicron double-infection cohort	616	2269	0	32	0.0862636	0.00332074	0.0799839	0.0930109	8.62636	7.99839	9.30109
Omicron double-infection cohort	617	2237	0	40	0.0862636	0.00332074	0.0799839	0.0930109	8.62636	7.99839	9.30109
Omicron double-infection cohort	618	2197	1	25	0.0866795	0.00334517	0.0803541	0.093477	8.66795	8.03541	9.3477
Omicron double-infection cohort	619	2171	0	35	0.0866795	0.00334517	0.0803541	0.093477	8.66795	8.03541	9.3477
Omicron double-infection cohort	620	2136	0	22	0.0866795	0.00334517	0.0803541	0.093477	8.66795	8.03541	9.3477
Omicron double-infection cohort	621	2114	0	17	0.0866795	0.00334517	0.0803541	0.093477	8.66795	8.03541	9.3477
Omicron double-infection cohort	622	2097	0	19	0.0866795	0.00334517	0.0803541	0.093477	8.66795	8.03541	9.3477
Omicron double-infection cohort	623	2078	0	32	0.0866795	0.00334517	0.0803541	0.093477	8.66795	8.03541	9.3477
Omicron double-infection cohort	624	2046	1	26	0.0871259	0.00337319	0.0807482	0.093981	8.71259	8.07481	9.3981
Omicron double-infection cohort	625	2019	0	32	0.0871259	0.00337319	0.0807482	0.093981	8.71259	8.07481	9.3981
Omicron double-infection cohort	626	1987	0	33	0.0871259	0.00337319	0.0807482	0.093981	8.71259	8.07481	9.3981
Omicron double-infection cohort	627	1954	0	33	0.0871259	0.00337319	0.0807482	0.093981	8.71259	8.07481	9.3981
Omicron double-infection cohort	628	1921	0	13	0.0871259	0.00337319	0.0807482	0.093981	8.71259	8.07481	9.3981
Omicron double-infection cohort	629	1908	0	23	0.0871259	0.00337319	0.0807482	0.093981	8.71259	8.07481	9.3981
Omicron double-infection cohort	630	1885	0	17	0.0871259	0.00337319	0.0807482	0.093981	8.71259	8.07481	9.3981
Omicron double-infection cohort	631	1868	0	25	0.0871259	0.00337319	0.0807482	0.093981	8.71259	8.07481	9.3981
Omicron double-infection cohort	632	1843	0	25	0.0871259	0.00337319	0.0807482	0.093981	8.71259	8.07481	9.3981
Omicron double-infection cohort	633	1818	0	29	0.0871259	0.00337319	0.0807482	0.093981	8.71259	8.07481	9.3981
Omicron double-infection cohort	634	1789	1	22	0.0876361	0.00340968	0.0811905	0.0945666	8.76361	8.11905	9.45666
Omicron double-infection cohort	635	1766	0	26	0.0876361	0.00340968	0.0811905	0.0945666	8.76361	8.11905	9.45666
Omicron double-infection cohort	636	1740	0	17	0.0876361	0.00340968	0.0811905	0.0945666	8.76361	8.11905	9.45666
Omicron double-infection cohort	637	1723	0	21	0.0876361	0.00340968	0.0811905	0.0945666	8.76361	8.11905	9.45666
Omicron double-infection cohort	638	1702	0	33	0.0876361	0.00340968	0.0811905	0.0945666	8.76361	8.11905	9.45666
Omicron double-infection cohort	639	1669	0	41	0.0876361	0.00340968	0.0811905	0.0945666	8.76361	8.11905	9.45666
Omicron double-infection cohort	640	1628	0	26	0.0876361	0.00340968	0.0811905	0.0945666	8.76361	8.11905	9.45666
Omicron double-infection cohort	641	1602	0	36	0.0876361	0.00340968	0.0811905	0.0945666	8.76361	8.11905	9.45666
Omicron double-infection cohort	642	1566	0	26	0.0876361	0.00340968	0.0811905	0.0945666	8.76361	8.11905	9.45666
Omicron double-infection cohort	643	1540	0	34	0.0876361	0.00340968	0.0811905	0.0945666	8.76361	8.11905	9.45666
Omicron double-infection cohort	644	1506	1	34	0.0882419	0.00346082	0.0817014	0.0952783	8.82419	8.17015	9.52783
Omicron double-infection cohort	645	1471	0	35	0.0882419	0.00346082	0.0817014	0.0952783	8.82419	8.17015	9.52783
Omicron double-infection cohort	646	1436	0	34	0.0882419	0.00346082	0.0817014	0.0952783	8.82419	8.17015	9.52783
Omicron double-infection cohort	647	1402	0	36	0.0882419	0.00346082	0.0817014	0.0952783	8.82419	8.17015	9.52783
Omicron double-infection cohort	648	1366	0	31	0.0882419	0.00346082	0.0817014	0.0952783	8.82419	8.17015	9.52783
Omicron double-infection cohort	649	1335	0	31	0.0882419	0.00346082	0.0817014	0.0952783	8.82419	8.17015	9.52783
Omicron double-infection cohort	650	1304	0	25	0.0882419	0.00346082	0.0817014	0.0952783	8.82419	8.17015	9.52783
Omicron double-infection cohort	651	1279	0	25	0.0882419	0.00346082	0.0817014	0.0952783	8.82419	8.17015	9.52783
Omicron double-infection cohort	652	1254	0	24	0.0882419	0.00346082	0.0817014	0.0952783	8.82419	8.17015	9.52783
Omicron double-infection cohort	653	1230	0	34	0.0882419	0.00346082	0.0817014	0.0952783	8.82419	8.17015	9.52783
Omicron double-infection cohort	654	1196	0	39	0.0882419	0.00346082	0.0817014	0.0952783	8.82419	8.17015	9.52783
Omicron double-infection cohort	655	1157	0	46	0.0882419	0.00346082	0.0817014	0.0952783	8.82419	8.17015	9.52783
Omicron double-infection cohort	656	1111	0	26	0.0882419	0.00346082	0.0817014	0.0952783	8.82419	8.17015	9.52783
Omicron double-infection cohort	657	1085	0	27	0.0882419	0.00346082	0.0817014	0.0952783	8.82419	8.17015	9.52783
Omicron double-infection cohort	658	1058	0	42	0.0882419	0.00346082	0.0817014	0.0952783	8.82419	8.17015	9.52783
Omicron double-infection cohort	659	1016	0	34	0.0882419	0.00346082	0.0817014	0.0952783	8.82419	8.17015	9.52783
Omicron double-infection cohort	660	982	1	36	0.0891704	0.00357968	0.0824109	0.0964546	8.91704	8.24109	9.64546

## Sheet: Figure 2B
Cohort	time	at_risk	fail	net_lost	failure	std_err	lb	ub	Cumulative incidence	lb100	ub100
Preomicron-omicron double-infection cohort	1	3572	0	3	0				0
Preomicron-omicron double-infection cohort	2	3569	0	3	0				0
Preomicron-omicron double-infection cohort	3	3566	0	4	0				0
Preomicron-omicron double-infection cohort	4	3562	0	1	0				0
Preomicron-omicron double-infection cohort	5	3561	0	1	0				0
Preomicron-omicron double-infection cohort	6	3560	0	3	0				0
Preomicron-omicron double-infection cohort	7	3557	0	2	0				0
Preomicron-omicron double-infection cohort	8	3555	0	2	0				0
Preomicron-omicron double-infection cohort	9	3553	1	3	0.000281452	0.000281413	3.96511e-05	0.00199634	0.0281452	0.00396511	0.199634
Preomicron-omicron double-infection cohort	11	3549	0	1	0.000281452	0.000281413	3.96511e-05	0.00199634	0.0281452	0.00396511	0.199634
Preomicron-omicron double-infection cohort	12	3548	0	1	0.000281452	0.000281413	3.96511e-05	0.00199634	0.0281452	0.00396511	0.199634
Preomicron-omicron double-infection cohort	13	3547	0	6	0.000281452	0.000281413	3.96511e-05	0.00199634	0.0281452	0.00396511	0.199634
Preomicron-omicron double-infection cohort	14	3541	0	3	0.000281452	0.000281413	3.96511e-05	0.00199634	0.0281452	0.00396511	0.199634
Preomicron-omicron double-infection cohort	15	3538	0	2	0.000281452	0.000281413	3.96511e-05	0.00199634	0.0281452	0.00396511	0.199634
Preomicron-omicron double-infection cohort	16	3536	0	5	0.000281452	0.000281413	3.96511e-05	0.00199634	0.0281452	0.00396511	0.199634
Preomicron-omicron double-infection cohort	17	3531	0	2	0.000281452	0.000281413	3.96511e-05	0.00199634	0.0281452	0.00396511	0.199634
Preomicron-omicron double-infection cohort	18	3529	0	4	0.000281452	0.000281413	3.96511e-05	0.00199634	0.0281452	0.00396511	0.199634
Preomicron-omicron double-infection cohort	20	3525	0	1	0.000281452	0.000281413	3.96511e-05	0.00199634	0.0281452	0.00396511	0.199634
Preomicron-omicron double-infection cohort	22	3524	1	4	0.000565141	0.000399505	0.000141369	0.00225779	0.0565141	0.0141369	0.225779
Preomicron-omicron double-infection cohort	23	3519	1	5	0.000849152	0.000490054	0.000273946	0.00263053	0.0849152	0.0273946	0.263053
Preomicron-omicron double-infection cohort	25	3513	1	3	0.00113357	0.000566468	0.000425595	0.00301747	0.113357	0.0425595	0.301747
Preomicron-omicron double-infection cohort	26	3509	0	2	0.00113357	0.000566468	0.000425595	0.00301747	0.113357	0.0425595	0.301747
Preomicron-omicron double-infection cohort	27	3507	0	5	0.00113357	0.000566468	0.000425595	0.00301747	0.113357	0.0425595	0.301747
Preomicron-omicron double-infection cohort	28	3502	0	3	0.00113357	0.000566468	0.000425595	0.00301747	0.113357	0.0425595	0.301747
Preomicron-omicron double-infection cohort	29	3499	1	3	0.00141904	0.000634171	0.000590882	0.00340593	0.141904	0.0590882	0.340593
Preomicron-omicron double-infection cohort	30	3495	1	2	0.00170476	0.00069538	0.000766231	0.00379066	0.170476	0.0766231	0.379066
Preomicron-omicron double-infection cohort	31	3492	0	2	0.00170476	0.00069538	0.000766231	0.00379066	0.170476	0.0766231	0.379066
Preomicron-omicron double-infection cohort	32	3490	0	1	0.00170476	0.00069538	0.000766231	0.00379066	0.170476	0.0766231	0.379066
Preomicron-omicron double-infection cohort	33	3489	0	1	0.00170476	0.00069538	0.000766231	0.00379066	0.170476	0.0766231	0.379066
Preomicron-omicron double-infection cohort	34	3488	0	1	0.00170476	0.00069538	0.000766231	0.00379066	0.170476	0.0766231	0.379066
Preomicron-omicron double-infection cohort	35	3487	1	0	0.00199105	0.000751808	0.000949683	0.00417192	0.199105	0.0949683	0.417192
Preomicron-omicron double-infection cohort	37	3486	0	1	0.00199105	0.000751808	0.000949683	0.00417192	0.199105	0.0949683	0.417192
Preomicron-omicron double-infection cohort	38	3485	0	1	0.00199105	0.000751808	0.000949683	0.00417192	0.199105	0.0949683	0.417192
Preomicron-omicron double-infection cohort	39	3484	0	1	0.00199105	0.000751808	0.000949683	0.00417192	0.199105	0.0949683	0.417192
Preomicron-omicron double-infection cohort	41	3483	0	1	0.00199105	0.000751808	0.000949683	0.00417192	0.199105	0.0949683	0.417192
Preomicron-omicron double-infection cohort	42	3482	0	1	0.00199105	0.000751808	0.000949683	0.00417192	0.199105	0.0949683	0.417192
Preomicron-omicron double-infection cohort	43	3481	0	4	0.00199105	0.000751808	0.000949683	0.00417192	0.199105	0.0949683	0.417192
Preomicron-omicron double-infection cohort	44	3477	0	1	0.00199105	0.000751808	0.000949683	0.00417192	0.199105	0.0949683	0.417192
Preomicron-omicron double-infection cohort	45	3476	0	1	0.00199105	0.000751808	0.000949683	0.00417192	0.199105	0.0949683	0.417192
Preomicron-omicron double-infection cohort	49	3475	1	1	0.00227824	0.00080458	0.00113998	0.00455048	0.227824	0.113998	0.455048
Preomicron-omicron double-infection cohort	50	3473	0	1	0.00227824	0.00080458	0.00113998	0.00455048	0.227824	0.113998	0.455048
Preomicron-omicron double-infection cohort	51	3472	0	1	0.00227824	0.00080458	0.00113998	0.00455048	0.227824	0.113998	0.455048
Preomicron-omicron double-infection cohort	53	3471	0	1	0.00227824	0.00080458	0.00113998	0.00455048	0.227824	0.113998	0.455048
Preomicron-omicron double-infection cohort	56	3470	0	1	0.00227824	0.00080458	0.00113998	0.00455048	0.227824	0.113998	0.455048
Preomicron-omicron double-infection cohort	65	3469	0	2	0.00227824	0.00080458	0.00113998	0.00455048	0.227824	0.113998	0.455048
Preomicron-omicron double-infection cohort	66	3467	0	1	0.00227824	0.00080458	0.00113998	0.00455048	0.227824	0.113998	0.455048
Preomicron-omicron double-infection cohort	67	3466	0	1	0.00227824	0.00080458	0.00113998	0.00455048	0.227824	0.113998	0.455048
Preomicron-omicron double-infection cohort	68	3465	1	0	0.00256619	0.00085432	0.00133602	0.00492624	0.256619	0.133602	0.492624
Preomicron-omicron double-infection cohort	69	3464	0	1	0.00256619	0.00085432	0.00133602	0.00492624	0.256619	0.133602	0.492624
Preomicron-omicron double-infection cohort	70	3463	0	1	0.00256619	0.00085432	0.00133602	0.00492624	0.256619	0.133602	0.492624
Preomicron-omicron double-infection cohort	72	3462	0	1	0.00256619	0.00085432	0.00133602	0.00492624	0.256619	0.133602	0.492624
Preomicron-omicron double-infection cohort	74	3461	1	0	0.00285438	0.000901372	0.0015368	0.0052986	0.285438	0.15368	0.52986
Preomicron-omicron double-infection cohort	76	3460	1	0	0.00314257	0.000946061	0.00174154	0.00566748	0.314257	0.174154	0.566748
Preomicron-omicron double-infection cohort	80	3459	1	0	0.00343076	0.000988709	0.00194977	0.00603327	0.343076	0.194977	0.603327
Preomicron-omicron double-infection cohort	81	3458	0	1	0.00343076	0.000988709	0.00194977	0.00603327	0.343076	0.194977	0.603327
Preomicron-omicron double-infection cohort	83	3457	2	2	0.00400731	0.00106889	0.00237524	0.00675702	0.400732	0.237524	0.675702
Preomicron-omicron double-infection cohort	85	3453	0	2	0.00400731	0.00106889	0.00237524	0.00675702	0.400732	0.237524	0.675702
Preomicron-omicron double-infection cohort	86	3451	1	0	0.00429592	0.00110686	0.00259203	0.00711588	0.429592	0.259203	0.711588
Preomicron-omicron double-infection cohort	89	3450	0	2	0.00429592	0.00110686	0.00259203	0.00711588	0.429592	0.259203	0.711588
Preomicron-omicron double-infection cohort	90	3448	0	1	0.00429592	0.00110686	0.00259203	0.00711588	0.429592	0.259203	0.711588
Preomicron-omicron double-infection cohort	91	3447	0	3	0.00429592	0.00110686	0.00259203	0.00711588	0.429592	0.259203	0.711588
Preomicron-omicron double-infection cohort	94	3444	0	3	0.00429592	0.00110686	0.00259203	0.00711588	0.429592	0.259203	0.711588
Preomicron-omicron double-infection cohort	95	3441	1	3	0.00458529	0.00114373	0.00281154	0.00747386	0.458529	0.281154	0.747386
Preomicron-omicron double-infection cohort	96	3437	0	1	0.00458529	0.00114373	0.00281154	0.00747386	0.458529	0.281154	0.747386
Preomicron-omicron double-infection cohort	97	3436	0	3	0.00458529	0.00114373	0.00281154	0.00747386	0.458529	0.281154	0.747386
Preomicron-omicron double-infection cohort	98	3433	0	4	0.00458529	0.00114373	0.00281154	0.00747386	0.458529	0.281154	0.747386
Preomicron-omicron double-infection cohort	99	3429	0	3	0.00458529	0.00114373	0.00281154	0.00747386	0.458529	0.281154	0.747386
Preomicron-omicron double-infection cohort	100	3426	0	5	0.00458529	0.00114373	0.00281154	0.00747386	0.458529	0.281154	0.747386
Preomicron-omicron double-infection cohort	101	3421	0	3	0.00458529	0.00114373	0.00281154	0.00747386	0.458529	0.281154	0.747386
Preomicron-omicron double-infection cohort	102	3418	0	3	0.00458529	0.00114373	0.00281154	0.00747386	0.458529	0.281154	0.747386
Preomicron-omicron double-infection cohort	103	3415	0	2	0.00458529	0.00114373	0.00281154	0.00747386	0.458529	0.281154	0.747386
Preomicron-omicron double-infection cohort	104	3413	0	3	0.00458529	0.00114373	0.00281154	0.00747386	0.458529	0.281154	0.747386
Preomicron-omicron double-infection cohort	105	3410	0	8	0.00458529	0.00114373	0.00281154	0.00747386	0.458529	0.281154	0.747386
Preomicron-omicron double-infection cohort	106	3402	0	10	0.00458529	0.00114373	0.00281154	0.00747386	0.458529	0.281154	0.747386
Preomicron-omicron double-infection cohort	107	3392	1	15	0.00487875	0.00118045	0.00303565	0.00783648	0.487875	0.303565	0.783648
Preomicron-omicron double-infection cohort	108	3376	0	22	0.00487875	0.00118045	0.00303565	0.00783648	0.487875	0.303565	0.783648
Preomicron-omicron double-infection cohort	109	3354	0	18	0.00487875	0.00118045	0.00303565	0.00783648	0.487875	0.303565	0.783648
Preomicron-omicron double-infection cohort	110	3336	0	2	0.00487875	0.00118045	0.00303565	0.00783648	0.487875	0.303565	0.783648
Preomicron-omicron double-infection cohort	111	3334	0	9	0.00487875	0.00118045	0.00303565	0.00783648	0.487875	0.303565	0.783648
Preomicron-omicron double-infection cohort	112	3325	0	11	0.00487875	0.00118045	0.00303565	0.00783648	0.487875	0.303565	0.783648
Preomicron-omicron double-infection cohort	113	3314	0	18	0.00487875	0.00118045	0.00303565	0.00783648	0.487875	0.303565	0.783648
Preomicron-omicron double-infection cohort	114	3296	0	21	0.00487875	0.00118045	0.00303565	0.00783648	0.487875	0.303565	0.783648
Preomicron-omicron double-infection cohort	115	3275	0	19	0.00487875	0.00118045	0.00303565	0.00783648	0.487875	0.303565	0.783648
Preomicron-omicron double-infection cohort	116	3256	0	14	0.00487875	0.00118045	0.00303565	0.00783648	0.487875	0.303565	0.783648
Preomicron-omicron double-infection cohort	117	3242	1	1	0.0051857	0.00121934	0.00327007	0.00821888	0.51857	0.327007	0.821888
Preomicron-omicron double-infection cohort	118	3240	0	6	0.0051857	0.00121934	0.00327007	0.00821888	0.51857	0.327007	0.821888
Preomicron-omicron double-infection cohort	119	3234	0	12	0.0051857	0.00121934	0.00327007	0.00821888	0.51857	0.327007	0.821888
Preomicron-omicron double-infection cohort	120	3222	0	14	0.0051857	0.00121934	0.00327007	0.00821888	0.51857	0.327007	0.821888
Preomicron-omicron double-infection cohort	121	3208	0	15	0.0051857	0.00121934	0.00327007	0.00821888	0.51857	0.327007	0.821888
Preomicron-omicron double-infection cohort	122	3193	1	20	0.00549726	0.00125813	0.00350939	0.00860627	0.549726	0.350939	0.860627
Preomicron-omicron double-infection cohort	123	3172	1	12	0.00581078	0.00129621	0.00375191	0.00899437	0.581078	0.375191	0.899437
Preomicron-omicron double-infection cohort	124	3159	0	3	0.00581078	0.00129621	0.00375191	0.00899437	0.581078	0.375191	0.899437
Preomicron-omicron double-infection cohort	125	3156	0	6	0.00581078	0.00129621	0.00375191	0.00899437	0.581078	0.375191	0.899437
Preomicron-omicron double-infection cohort	126	3150	0	7	0.00581078	0.00129621	0.00375191	0.00899437	0.581078	0.375191	0.899437
Preomicron-omicron double-infection cohort	127	3143	0	18	0.00581078	0.00129621	0.00375191	0.00899437	0.581078	0.375191	0.899437
Preomicron-omicron double-infection cohort	128	3125	0	8	0.00581078	0.00129621	0.00375191	0.00899437	0.581078	0.375191	0.899437
Preomicron-omicron double-infection cohort	129	3117	0	18	0.00581078	0.00129621	0.00375191	0.00899437	0.581078	0.375191	0.899437
Preomicron-omicron double-infection cohort	130	3099	0	6	0.00581078	0.00129621	0.00375191	0.00899437	0.581078	0.375191	0.899437
Preomicron-omicron double-infection cohort	131	3093	0	3	0.00581078	0.00129621	0.00375191	0.00899437	0.581078	0.375191	0.899437
Preomicron-omicron double-infection cohort	132	3090	0	4	0.00581078	0.00129621	0.00375191	0.00899437	0.581078	0.375191	0.899437
Preomicron-omicron double-infection cohort	133	3086	0	5	0.00581078	0.00129621	0.00375191	0.00899437	0.581078	0.375191	0.899437
Preomicron-omicron double-infection cohort	134	3081	0	3	0.00581078	0.00129621	0.00375191	0.00899437	0.581078	0.375191	0.899437
Preomicron-omicron double-infection cohort	135	3078	0	4	0.00581078	0.00129621	0.00375191	0.00899437	0.581078	0.375191	0.899437
Preomicron-omicron double-infection cohort	136	3074	0	6	0.00581078	0.00129621	0.00375191	0.00899437	0.581078	0.375191	0.899437
Preomicron-omicron double-infection cohort	137	3068	1	7	0.00613483	0.00133568	0.00400288	0.00939691	0.613483	0.400288	0.939691
Preomicron-omicron double-infection cohort	138	3060	0	3	0.00613483	0.00133568	0.00400288	0.00939691	0.613483	0.400288	0.939691
Preomicron-omicron double-infection cohort	139	3057	1	6	0.00645994	0.00137424	0.00425641	0.00979862	0.645994	0.425641	0.979862
Preomicron-omicron double-infection cohort	140	3050	1	2	0.0067857	0.00141187	0.00451212	0.010199	0.67857	0.451212	1.0199
Preomicron-omicron double-infection cohort	141	3047	0	2	0.0067857	0.00141187	0.00451212	0.010199	0.67857	0.451212	1.0199
Preomicron-omicron double-infection cohort	142	3045	0	4	0.0067857	0.00141187	0.00451212	0.010199	0.67857	0.451212	1.0199
Preomicron-omicron double-infection cohort	143	3041	0	5	0.0067857	0.00141187	0.00451212	0.010199	0.67857	0.451212	1.0199
Preomicron-omicron double-infection cohort	144	3036	1	3	0.00711284	0.00144881	0.00477038	0.0105994	0.711284	0.477038	1.05994
Preomicron-omicron double-infection cohort	145	3032	0	1	0.00711284	0.00144881	0.00477038	0.0105994	0.711284	0.477038	1.05994
Preomicron-omicron double-infection cohort	146	3031	0	3	0.00711284	0.00144881	0.00477038	0.0105994	0.711284	0.477038	1.05994
Preomicron-omicron double-infection cohort	148	3028	0	1	0.00711284	0.00144881	0.00477038	0.0105994	0.711284	0.477038	1.05994
Preomicron-omicron double-infection cohort	149	3027	0	1	0.00711284	0.00144881	0.00477038	0.0105994	0.711284	0.477038	1.05994
Preomicron-omicron double-infection cohort	151	3026	1	1	0.00744096	0.00148502	0.00503085	0.0109993	0.744096	0.503085	1.09993
Preomicron-omicron double-infection cohort	152	3024	2	0	0.00809741	0.00155489	0.00555628	0.0117938	0.809741	0.555628	1.17938
Preomicron-omicron double-infection cohort	153	3022	2	1	0.00875387	0.00162167	0.00608696	0.0125818	0.875387	0.608696	1.25818
Preomicron-omicron double-infection cohort	155	3019	0	3	0.00875387	0.00162167	0.00608696	0.0125818	0.875387	0.608696	1.25818
Preomicron-omicron double-infection cohort	156	3016	0	1	0.00875387	0.00162167	0.00608696	0.0125818	0.875387	0.608696	1.25818
Preomicron-omicron double-infection cohort	159	3015	1	0	0.00908264	0.00165413	0.00635446	0.0129744	0.908264	0.635446	1.29744
Preomicron-omicron double-infection cohort	161	3014	0	2	0.00908264	0.00165413	0.00635446	0.0129744	0.908264	0.635446	1.29744
Preomicron-omicron double-infection cohort	162	3012	0	1	0.00908264	0.00165413	0.00635446	0.0129744	0.908264	0.635446	1.29744
Preomicron-omicron double-infection cohort	163	3011	0	2	0.00908264	0.00165413	0.00635446	0.0129744	0.908264	0.635446	1.29744
Preomicron-omicron double-infection cohort	164	3009	0	1	0.00908264	0.00165413	0.00635446	0.0129744	0.908264	0.635446	1.29744
Preomicron-omicron double-infection cohort	165	3008	0	3	0.00908264	0.00165413	0.00635446	0.0129744	0.908264	0.635446	1.29744
Preomicron-omicron double-infection cohort	166	3005	1	0	0.0094124	0.00168612	0.00662374	0.0133672	0.94124	0.662374	1.33672
Preomicron-omicron double-infection cohort	167	3004	1	0	0.00974215	0.00171751	0.00689409	0.0137586	0.974215	0.689409	1.37586
Preomicron-omicron double-infection cohort	171	3003	0	1	0.00974215	0.00171751	0.00689409	0.0137586	0.974215	0.689409	1.37586
Preomicron-omicron double-infection cohort	172	3002	1	0	0.010072	0.00174832	0.00716553	0.014149	1.0072	0.716553	1.4149
Preomicron-omicron double-infection cohort	175	3001	0	1	0.010072	0.00174832	0.00716553	0.014149	1.0072	0.716553	1.4149
Preomicron-omicron double-infection cohort	176	3000	0	1	0.010072	0.00174832	0.00716553	0.014149	1.0072	0.716553	1.4149
Preomicron-omicron double-infection cohort	177	2999	1	1	0.0104021	0.00177863	0.00743809	0.0145386	1.04021	0.743809	1.45386
Preomicron-omicron double-infection cohort	178	2997	2	2	0.0110625	0.00183772	0.00798609	0.0153148	1.10625	0.798609	1.53148
Preomicron-omicron double-infection cohort	179	2993	2	0	0.0117233	0.00189497	0.00853779	0.0160878	1.17233	0.853779	1.60878
Preomicron-omicron double-infection cohort	180	2991	1	0	0.0120537	0.00192292	0.00881482	0.0164729	1.20537	0.881482	1.64729
Preomicron-omicron double-infection cohort	181	2990	0	1	0.0120537	0.00192292	0.00881482	0.0164729	1.20537	0.881482	1.64729
Preomicron-omicron double-infection cohort	182	2989	0	2	0.0120537	0.00192292	0.00881482	0.0164729	1.20537	0.881482	1.64729
Preomicron-omicron double-infection cohort	183	2987	0	1	0.0120537	0.00192292	0.00881482	0.0164729	1.20537	0.881482	1.64729
Preomicron-omicron double-infection cohort	184	2986	0	1	0.0120537	0.00192292	0.00881482	0.0164729	1.20537	0.881482	1.64729
Preomicron-omicron double-infection cohort	185	2985	0	1	0.0120537	0.00192292	0.00881482	0.0164729	1.20537	0.881482	1.64729
Preomicron-omicron double-infection cohort	186	2984	1	3	0.0123848	0.00195057	0.00909307	0.016858	1.23848	0.909307	1.6858
Preomicron-omicron double-infection cohort	187	2980	0	1	0.0123848	0.00195057	0.00909307	0.016858	1.23848	0.909307	1.6858
Preomicron-omicron double-infection cohort	188	2979	2	1	0.0130479	0.00200482	0.00965236	0.0176272	1.30479	0.965236	1.76272
Preomicron-omicron double-infection cohort	190	2976	2	0	0.0137112	0.0020576	0.0102145	0.0183936	1.37112	1.02145	1.83936
Preomicron-omicron double-infection cohort	191	2974	0	1	0.0137112	0.0020576	0.0102145	0.0183936	1.37112	1.02145	1.83936
Preomicron-omicron double-infection cohort	192	2973	1	0	0.0140429	0.00208348	0.0104966	0.0187759	1.40429	1.04966	1.87759
Preomicron-omicron double-infection cohort	193	2972	0	2	0.0140429	0.00208348	0.0104966	0.0187759	1.40429	1.04966	1.87759
Preomicron-omicron double-infection cohort	195	2970	0	1	0.0140429	0.00208348	0.0104966	0.0187759	1.40429	1.04966	1.87759
Preomicron-omicron double-infection cohort	197	2969	0	1	0.0140429	0.00208348	0.0104966	0.0187759	1.40429	1.04966	1.87759
Preomicron-omicron double-infection cohort	198	2968	0	1	0.0140429	0.00208348	0.0104966	0.0187759	1.40429	1.04966	1.87759
Preomicron-omicron double-infection cohort	199	2967	1	0	0.0143752	0.00210911	0.0107797	0.0191583	1.43752	1.07797	1.91583
Preomicron-omicron double-infection cohort	200	2966	0	1	0.0143752	0.00210911	0.0107797	0.0191583	1.43752	1.07797	1.91583
Preomicron-omicron double-infection cohort	201	2965	0	1	0.0143752	0.00210911	0.0107797	0.0191583	1.43752	1.07797	1.91583
Preomicron-omicron double-infection cohort	202	2964	0	1	0.0143752	0.00210911	0.0107797	0.0191583	1.43752	1.07797	1.91583
Preomicron-omicron double-infection cohort	203	2963	0	1	0.0143752	0.00210911	0.0107797	0.0191583	1.43752	1.07797	1.91583
Preomicron-omicron double-infection cohort	205	2962	2	0	0.0150407	0.00215955	0.0113484	0.0199223	1.50407	1.13484	1.99223
Preomicron-omicron double-infection cohort	206	2960	0	2	0.0150407	0.00215955	0.0113484	0.0199223	1.50407	1.13484	1.99223
Preomicron-omicron double-infection cohort	209	2958	0	1	0.0150407	0.00215955	0.0113484	0.0199223	1.50407	1.13484	1.99223
Preomicron-omicron double-infection cohort	210	2957	0	1	0.0150407	0.00215955	0.0113484	0.0199223	1.50407	1.13484	1.99223
Preomicron-omicron double-infection cohort	212	2956	1	1	0.0153739	0.00218438	0.0116338	0.020304	1.53739	1.16338	2.0304
Preomicron-omicron double-infection cohort	213	2954	0	1	0.0153739	0.00218438	0.0116338	0.020304	1.53739	1.16338	2.0304
Preomicron-omicron double-infection cohort	215	2953	0	2	0.0153739	0.00218438	0.0116338	0.020304	1.53739	1.16338	2.0304
Preomicron-omicron double-infection cohort	216	2951	0	1	0.0153739	0.00218438	0.0116338	0.020304	1.53739	1.16338	2.0304
Preomicron-omicron double-infection cohort	217	2950	0	3	0.0153739	0.00218438	0.0116338	0.020304	1.53739	1.16338	2.0304
Preomicron-omicron double-infection cohort	218	2947	1	1	0.015708	0.00220904	0.0119205	0.0206863	1.5708	1.19205	2.06863
Preomicron-omicron double-infection cohort	219	2945	0	2	0.015708	0.00220904	0.0119205	0.0206863	1.5708	1.19205	2.06863
Preomicron-omicron double-infection cohort	220	2943	0	3	0.015708	0.00220904	0.0119205	0.0206863	1.5708	1.19205	2.06863
Preomicron-omicron double-infection cohort	221	2940	0	3	0.015708	0.00220904	0.0119205	0.0206863	1.5708	1.19205	2.06863
Preomicron-omicron double-infection cohort	223	2937	0	2	0.015708	0.00220904	0.0119205	0.0206863	1.5708	1.19205	2.06863
Preomicron-omicron double-infection cohort	224	2935	1	2	0.0160434	0.0022336	0.0122087	0.0210697	1.60434	1.22087	2.10697
Preomicron-omicron double-infection cohort	225	2932	0	2	0.0160434	0.0022336	0.0122087	0.0210697	1.60434	1.22087	2.10697
Preomicron-omicron double-infection cohort	226	2930	1	5	0.0163792	0.00225794	0.0124977	0.0214531	1.63792	1.24977	2.14531
Preomicron-omicron double-infection cohort	227	2924	0	4	0.0163792	0.00225794	0.0124977	0.0214531	1.63792	1.24977	2.14531
Preomicron-omicron double-infection cohort	228	2920	1	3	0.0167161	0.00228215	0.012788	0.0218373	1.67161	1.2788	2.18373
Preomicron-omicron double-infection cohort	229	2916	0	1	0.0167161	0.00228215	0.012788	0.0218373	1.67161	1.2788	2.18373
Preomicron-omicron double-infection cohort	230	2915	1	2	0.0170534	0.00230617	0.0130792	0.0222216	1.70534	1.30792	2.22216
Preomicron-omicron double-infection cohort	231	2912	0	4	0.0170534	0.00230617	0.0130792	0.0222216	1.70534	1.30792	2.22216
Preomicron-omicron double-infection cohort	232	2908	2	3	0.0177294	0.0023536	0.0136639	0.0229904	1.77294	1.36639	2.29904
Preomicron-omicron double-infection cohort	233	2903	2	2	0.0184062	0.00240013	0.014251	0.0237582	1.84062	1.4251	2.37582
Preomicron-omicron double-infection cohort	234	2899	0	2	0.0184062	0.00240013	0.014251	0.0237582	1.84062	1.4251	2.37582
Preomicron-omicron double-infection cohort	235	2897	1	4	0.018745	0.0024231	0.0145456	0.0241419	1.8745	1.45456	2.41419
Preomicron-omicron double-infection cohort	236	2892	1	3	0.0190843	0.0024459	0.0148409	0.0245258	1.90843	1.48409	2.45258
Preomicron-omicron double-infection cohort	237	2888	0	3	0.0190843	0.0024459	0.0148409	0.0245258	1.90843	1.48409	2.45258
Preomicron-omicron double-infection cohort	238	2885	0	2	0.0190843	0.0024459	0.0148409	0.0245258	1.90843	1.48409	2.45258
Preomicron-omicron double-infection cohort	239	2883	0	3	0.0190843	0.0024459	0.0148409	0.0245258	1.90843	1.48409	2.45258
Preomicron-omicron double-infection cohort	240	2880	0	2	0.0190843	0.0024459	0.0148409	0.0245258	1.90843	1.48409	2.45258
Preomicron-omicron double-infection cohort	241	2878	1	8	0.0194251	0.00246869	0.0151378	0.0249112	1.94251	1.51378	2.49112
Preomicron-omicron double-infection cohort	242	2869	1	5	0.0197669	0.00249137	0.0154359	0.0252974	1.97669	1.54359	2.52974
Preomicron-omicron double-infection cohort	243	2863	0	2	0.0197669	0.00249137	0.0154359	0.0252974	1.97669	1.54359	2.52974
Preomicron-omicron double-infection cohort	244	2861	0	5	0.0197669	0.00249137	0.0154359	0.0252974	1.97669	1.54359	2.52974
Preomicron-omicron double-infection cohort	245	2856	0	5	0.0197669	0.00249137	0.0154359	0.0252974	1.97669	1.54359	2.52974
Preomicron-omicron double-infection cohort	246	2851	0	3	0.0197669	0.00249137	0.0154359	0.0252974	1.97669	1.54359	2.52974
Preomicron-omicron double-infection cohort	247	2848	0	8	0.0197669	0.00249137	0.0154359	0.0252974	1.97669	1.54359	2.52974
Preomicron-omicron double-infection cohort	248	2840	0	6	0.0197669	0.00249137	0.0154359	0.0252974	1.97669	1.54359	2.52974
Preomicron-omicron double-infection cohort	249	2834	0	2	0.0197669	0.00249137	0.0154359	0.0252974	1.97669	1.54359	2.52974
Preomicron-omicron double-infection cohort	250	2832	0	2	0.0197669	0.00249137	0.0154359	0.0252974	1.97669	1.54359	2.52974
Preomicron-omicron double-infection cohort	251	2830	0	6	0.0197669	0.00249137	0.0154359	0.0252974	1.97669	1.54359	2.52974
Preomicron-omicron double-infection cohort	252	2824	0	6	0.0197669	0.00249137	0.0154359	0.0252974	1.97669	1.54359	2.52974
Preomicron-omicron double-infection cohort	253	2818	0	4	0.0197669	0.00249137	0.0154359	0.0252974	1.97669	1.54359	2.52974
Preomicron-omicron double-infection cohort	254	2814	0	9	0.0197669	0.00249137	0.0154359	0.0252974	1.97669	1.54359	2.52974
Preomicron-omicron double-infection cohort	255	2805	0	4	0.0197669	0.00249137	0.0154359	0.0252974	1.97669	1.54359	2.52974
Preomicron-omicron double-infection cohort	256	2801	0	3	0.0197669	0.00249137	0.0154359	0.0252974	1.97669	1.54359	2.52974
Preomicron-omicron double-infection cohort	257	2798	0	2	0.0197669	0.00249137	0.0154359	0.0252974	1.97669	1.54359	2.52974
Preomicron-omicron double-infection cohort	258	2796	0	2	0.0197669	0.00249137	0.0154359	0.0252974	1.97669	1.54359	2.52974
Preomicron-omicron double-infection cohort	259	2794	1	0	0.0201177	0.00251506	0.0157413	0.025695	2.01177	1.57413	2.5695
Preomicron-omicron double-infection cohort	261	2793	0	2	0.0201177	0.00251506	0.0157413	0.025695	2.01177	1.57413	2.5695
Preomicron-omicron double-infection cohort	262	2791	1	1	0.0204688	0.00253855	0.0160473	0.0260923	2.04688	1.60473	2.60923
Preomicron-omicron double-infection cohort	266	2789	0	1	0.0204688	0.00253855	0.0160473	0.0260923	2.04688	1.60473	2.60923
Preomicron-omicron double-infection cohort	267	2788	0	1	0.0204688	0.00253855	0.0160473	0.0260923	2.04688	1.60473	2.60923
Preomicron-omicron double-infection cohort	269	2787	0	2	0.0204688	0.00253855	0.0160473	0.0260923	2.04688	1.60473	2.60923
Preomicron-omicron double-infection cohort	271	2785	1	0	0.0208205	0.00256189	0.0163542	0.0264901	2.08205	1.63542	2.649
Preomicron-omicron double-infection cohort	273	2784	0	1	0.0208205	0.00256189	0.0163542	0.0264901	2.08205	1.63542	2.649
Preomicron-omicron double-infection cohort	274	2783	0	1	0.0208205	0.00256189	0.0163542	0.0264901	2.08205	1.63542	2.649
Preomicron-omicron double-infection cohort	275	2782	0	1	0.0208205	0.00256189	0.0163542	0.0264901	2.08205	1.63542	2.649
Preomicron-omicron double-infection cohort	276	2781	1	1	0.0211726	0.00258505	0.0166619	0.0268878	2.11726	1.66619	2.68878
Preomicron-omicron double-infection cohort	277	2779	1	1	0.0215249	0.002608	0.01697	0.0272852	2.15249	1.697	2.72852
Preomicron-omicron double-infection cohort	278	2777	0	2	0.0215249	0.002608	0.01697	0.0272852	2.15249	1.697	2.72852
Preomicron-omicron double-infection cohort	279	2775	1	0	0.0218775	0.00263079	0.0172788	0.0276827	2.18775	1.72788	2.76827
Preomicron-omicron double-infection cohort	280	2774	1	0	0.0222301	0.00265337	0.017588	0.0280797	2.22301	1.7588	2.80797
Preomicron-omicron double-infection cohort	281	2773	0	1	0.0222301	0.00265337	0.017588	0.0280797	2.22301	1.7588	2.80797
Preomicron-omicron double-infection cohort	283	2772	0	1	0.0222301	0.00265337	0.017588	0.0280797	2.22301	1.7588	2.80797
Preomicron-omicron double-infection cohort	287	2771	1	0	0.0225829	0.00267577	0.0178978	0.0284767	2.25829	1.78978	2.84767
Preomicron-omicron double-infection cohort	288	2770	0	1	0.0225829	0.00267577	0.0178978	0.0284767	2.25829	1.78978	2.84767
Preomicron-omicron double-infection cohort	291	2769	1	0	0.0229359	0.00269798	0.018208	0.0288733	2.29359	1.8208	2.88733
Preomicron-omicron double-infection cohort	296	2768	1	1	0.0232889	0.00272	0.0185186	0.0292696	2.32889	1.85186	2.92696
Preomicron-omicron double-infection cohort	297	2766	0	1	0.0232889	0.00272	0.0185186	0.0292696	2.32889	1.85186	2.92696
Preomicron-omicron double-infection cohort	298	2765	1	1	0.0236421	0.00274186	0.0188297	0.0296658	2.36421	1.88297	2.96658
Preomicron-omicron double-infection cohort	299	2763	1	0	0.0239955	0.00276355	0.0191413	0.0300618	2.39955	1.91413	3.00618
Preomicron-omicron double-infection cohort	300	2762	3	0	0.0250556	0.00282751	0.020078	0.0312475	2.50556	2.0078	3.12475
Preomicron-omicron double-infection cohort	303	2759	2	1	0.0257624	0.00286928	0.020704	0.0320361	2.57624	2.0704	3.20361
Preomicron-omicron double-infection cohort	304	2756	1	0	0.0261158	0.00288993	0.0210176	0.0324301	2.61158	2.10176	3.24301
Preomicron-omicron double-infection cohort	309	2755	2	1	0.0268228	0.00293076	0.0216457	0.0332171	2.68228	2.16457	3.32171
Preomicron-omicron double-infection cohort	310	2752	2	0	0.0275301	0.00297099	0.0222751	0.0340031	2.75301	2.22751	3.40031
Preomicron-omicron double-infection cohort	313	2750	1	0	0.0278837	0.00299088	0.0225902	0.0343957	2.78837	2.25902	3.43957
Preomicron-omicron double-infection cohort	317	2749	0	2	0.0278837	0.00299088	0.0225902	0.0343957	2.78837	2.25902	3.43957
Preomicron-omicron double-infection cohort	320	2747	1	0	0.0282376	0.00301065	0.0229058	0.0347883	2.82376	2.29058	3.47883
Preomicron-omicron double-infection cohort	323	2746	1	0	0.0285915	0.00303028	0.0232216	0.0351806	2.85915	2.32216	3.51806
Preomicron-omicron double-infection cohort	324	2745	1	0	0.0289454	0.00304977	0.0235377	0.0355726	2.89454	2.35377	3.55726
Preomicron-omicron double-infection cohort	331	2744	1	0	0.0292993	0.00306913	0.0238541	0.0359643	2.92993	2.38541	3.59643
Preomicron-omicron double-infection cohort	333	2743	0	1	0.0292993	0.00306913	0.0238541	0.0359643	2.92993	2.38541	3.59643
Preomicron-omicron double-infection cohort	334	2742	0	1	0.0292993	0.00306913	0.0238541	0.0359643	2.92993	2.38541	3.59643
Preomicron-omicron double-infection cohort	338	2741	1	0	0.0296534	0.00308837	0.0241709	0.0363561	2.96534	2.41709	3.63561
Preomicron-omicron double-infection cohort	341	2740	0	1	0.0296534	0.00308837	0.0241709	0.0363561	2.96534	2.41709	3.63561
Preomicron-omicron double-infection cohort	344	2739	0	1	0.0296534	0.00308837	0.0241709	0.0363561	2.96534	2.41709	3.63561
Preomicron-omicron double-infection cohort	345	2738	0	1	0.0296534	0.00308837	0.0241709	0.0363561	2.96534	2.41709	3.63561
Preomicron-omicron double-infection cohort	346	2737	0	1	0.0296534	0.00308837	0.0241709	0.0363561	2.96534	2.41709	3.63561
Preomicron-omicron double-infection cohort	347	2736	0	1	0.0296534	0.00308837	0.0241709	0.0363561	2.96534	2.41709	3.63561
Preomicron-omicron double-infection cohort	348	2735	1	2	0.0300082	0.00310755	0.0244885	0.0367484	3.00082	2.44885	3.67484
Preomicron-omicron double-infection cohort	350	2732	1	0	0.0303632	0.00312663	0.0248065	0.0371408	3.03632	2.48065	3.71408
Preomicron-omicron double-infection cohort	351	2731	0	1	0.0303632	0.00312663	0.0248065	0.0371408	3.03632	2.48065	3.71408
Preomicron-omicron double-infection cohort	352	2730	0	2	0.0303632	0.00312663	0.0248065	0.0371408	3.03632	2.48065	3.71408
Preomicron-omicron double-infection cohort	353	2728	1	2	0.0307187	0.00314562	0.0251251	0.0375333	3.07187	2.51251	3.75333
Preomicron-omicron double-infection cohort	354	2725	0	2	0.0307187	0.00314562	0.0251251	0.0375333	3.07187	2.51251	3.75333
Preomicron-omicron double-infection cohort	355	2723	0	1	0.0307187	0.00314562	0.0251251	0.0375333	3.07187	2.51251	3.75333
Preomicron-omicron double-infection cohort	356	2722	1	0	0.0310748	0.00316456	0.0254445	0.0379265	3.10748	2.54445	3.79265
Preomicron-omicron double-infection cohort	357	2721	0	1	0.0310748	0.00316456	0.0254445	0.0379265	3.10748	2.54445	3.79265
Preomicron-omicron double-infection cohort	358	2720	0	3	0.0310748	0.00316456	0.0254445	0.0379265	3.10748	2.54445	3.79265
Preomicron-omicron double-infection cohort	359	2717	1	3	0.0314314	0.00318343	0.0257645	0.03832	3.14314	2.57645	3.832
Preomicron-omicron double-infection cohort	360	2713	1	4	0.0317884	0.00320221	0.026085	0.0387137	3.17884	2.6085	3.87137
Preomicron-omicron double-infection cohort	361	2708	0	10	0.0317884	0.00320221	0.026085	0.0387137	3.17884	2.6085	3.87137
Preomicron-omicron double-infection cohort	362	2698	0	1	0.0317884	0.00320221	0.026085	0.0387137	3.17884	2.6085	3.87137
Preomicron-omicron double-infection cohort	363	2697	1	6	0.0321474	0.00322108	0.0264074	0.0391097	3.21474	2.64074	3.91097
Preomicron-omicron double-infection cohort	364	2690	1	3	0.0325072	0.00323992	0.0267307	0.0395064	3.25072	2.67307	3.95064
Preomicron-omicron double-infection cohort	365	2686	0	4	0.0325072	0.00323992	0.0267307	0.0395064	3.25072	2.67307	3.95064
Preomicron-omicron double-infection cohort	366	2682	1	4	0.0328679	0.00325873	0.027055	0.0399039	3.28679	2.7055	3.99039
Preomicron-omicron double-infection cohort	367	2677	0	2	0.0328679	0.00325873	0.027055	0.0399039	3.28679	2.7055	3.99039
Preomicron-omicron double-infection cohort	368	2675	1	1	0.0332295	0.00327751	0.0273801	0.0403023	3.32295	2.73801	4.03023
Preomicron-omicron double-infection cohort	369	2673	0	2	0.0332295	0.00327751	0.0273801	0.0403023	3.32295	2.73801	4.03023
Preomicron-omicron double-infection cohort	370	2671	0	7	0.0332295	0.00327751	0.0273801	0.0403023	3.32295	2.73801	4.03023
Preomicron-omicron double-infection cohort	371	2664	1	5	0.0335924	0.00329631	0.0277066	0.040702	3.35924	2.77066	4.0702
Preomicron-omicron double-infection cohort	372	2658	0	5	0.0335924	0.00329631	0.0277066	0.040702	3.35924	2.77066	4.0702
Preomicron-omicron double-infection cohort	373	2653	0	6	0.0335924	0.00329631	0.0277066	0.040702	3.35924	2.77066	4.0702
Preomicron-omicron double-infection cohort	374	2647	1	5	0.0339575	0.00331522	0.0280351	0.0411042	3.39575	2.80351	4.11042
Preomicron-omicron double-infection cohort	375	2641	0	8	0.0339575	0.00331522	0.0280351	0.0411042	3.39575	2.80351	4.11042
Preomicron-omicron double-infection cohort	376	2633	1	5	0.0343244	0.0033342	0.0283652	0.0415084	3.43244	2.83652	4.15084
Preomicron-omicron double-infection cohort	377	2627	1	6	0.0346919	0.00335313	0.0286962	0.0419132	3.46919	2.86962	4.19132
Preomicron-omicron double-infection cohort	378	2620	1	3	0.0350604	0.00337203	0.029028	0.0423188	3.50604	2.9028	4.23188
Preomicron-omicron double-infection cohort	379	2616	1	10	0.0354292	0.00339086	0.0293604	0.0427246	3.54292	2.93604	4.27246
Preomicron-omicron double-infection cohort	380	2605	0	5	0.0354292	0.00339086	0.0293604	0.0427246	3.54292	2.93604	4.27246
Preomicron-omicron double-infection cohort	381	2600	1	10	0.0358002	0.00340979	0.0296948	0.0431328	3.58002	2.96948	4.31328
Preomicron-omicron double-infection cohort	382	2589	1	7	0.0361727	0.00342875	0.0300306	0.0435425	3.61727	3.00306	4.35425
Preomicron-omicron double-infection cohort	383	2581	0	1	0.0361727	0.00342875	0.0300306	0.0435425	3.61727	3.00306	4.35425
Preomicron-omicron double-infection cohort	384	2580	0	3	0.0361727	0.00342875	0.0300306	0.0435425	3.61727	3.00306	4.35425
Preomicron-omicron double-infection cohort	385	2577	0	8	0.0361727	0.00342875	0.0300306	0.0435425	3.61727	3.00306	4.35425
Preomicron-omicron double-infection cohort	386	2569	1	3	0.0365478	0.00344788	0.0303688	0.0439554	3.65478	3.03688	4.39554
Preomicron-omicron double-infection cohort	387	2565	0	6	0.0365478	0.00344788	0.0303688	0.0439554	3.65478	3.03688	4.39554
Preomicron-omicron double-infection cohort	388	2559	1	2	0.0369243	0.00346703	0.0307083	0.0443696	3.69243	3.07083	4.43696
Preomicron-omicron double-infection cohort	389	2556	0	5	0.0369243	0.00346703	0.0307083	0.0443696	3.69243	3.07083	4.43696
Preomicron-omicron double-infection cohort	390	2551	3	1	0.0380569	0.00352408	0.0317306	0.0456146	3.80569	3.17306	4.56146
Preomicron-omicron double-infection cohort	391	2547	0	4	0.0380569	0.00352408	0.0317306	0.0456146	3.80569	3.17306	4.56146
Preomicron-omicron double-infection cohort	392	2543	1	3	0.0384352	0.00354293	0.0320724	0.04603	3.84352	3.20724	4.603
Preomicron-omicron double-infection cohort	393	2539	1	3	0.0388139	0.00356172	0.0324148	0.0464457	3.88139	3.24148	4.64457
Preomicron-omicron double-infection cohort	394	2535	1	8	0.0391931	0.00358044	0.0327577	0.0468617	3.91931	3.27577	4.68617
Preomicron-omicron double-infection cohort	395	2526	1	7	0.0395734	0.00359917	0.0331019	0.0472789	3.95734	3.31019	4.72789
Preomicron-omicron double-infection cohort	396	2518	0	10	0.0395734	0.00359917	0.0331019	0.0472789	3.95734	3.31019	4.72789
Preomicron-omicron double-infection cohort	397	2508	0	7	0.0395734	0.00359917	0.0331019	0.0472789	3.95734	3.31019	4.72789
Preomicron-omicron double-infection cohort	398	2501	1	12	0.0399575	0.00361816	0.0334492	0.0477004	3.99575	3.34492	4.77004
Preomicron-omicron double-infection cohort	399	2488	0	12	0.0399575	0.00361816	0.0334492	0.0477004	3.99575	3.34492	4.77004
Preomicron-omicron double-infection cohort	400	2476	0	14	0.0399575	0.00361816	0.0334492	0.0477004	3.99575	3.34492	4.77004
Preomicron-omicron double-infection cohort	401	2462	0	25	0.0399575	0.00361816	0.0334492	0.0477004	3.99575	3.34492	4.77004
Preomicron-omicron double-infection cohort	402	2437	4	35	0.0415332	0.00369701	0.0348732	0.0494323	4.15332	3.48732	4.94323
Preomicron-omicron double-infection cohort	403	2398	0	10	0.0415332	0.00369701	0.0348732	0.0494323	4.15332	3.48732	4.94323
Preomicron-omicron double-infection cohort	404	2388	1	3	0.0419346	0.00371719	0.0352357	0.0498737	4.19346	3.52357	4.98737
Preomicron-omicron double-infection cohort	405	2384	0	3	0.0419346	0.00371719	0.0352357	0.0498737	4.19346	3.52357	4.98737
Preomicron-omicron double-infection cohort	406	2381	2	8	0.0427394	0.00375737	0.0359632	0.0507582	4.27394	3.59632	5.07582
Preomicron-omicron double-infection cohort	407	2371	0	9	0.0427394	0.00375737	0.0359632	0.0507582	4.27394	3.59632	5.07582
Preomicron-omicron double-infection cohort	408	2362	0	7	0.0427394	0.00375737	0.0359632	0.0507582	4.27394	3.59632	5.07582
Preomicron-omicron double-infection cohort	409	2355	1	12	0.0431458	0.0037777	0.0363307	0.0512051	4.31458	3.63307	5.12051
Preomicron-omicron double-infection cohort	410	2342	1	10	0.0435544	0.00379811	0.0367	0.0516542	4.35544	3.67	5.16542
Preomicron-omicron double-infection cohort	411	2331	0	3	0.0435544	0.00379811	0.0367	0.0516542	4.35544	3.67	5.16542
Preomicron-omicron double-infection cohort	412	2328	0	2	0.0435544	0.00379811	0.0367	0.0516542	4.35544	3.67	5.16542
Preomicron-omicron double-infection cohort	413	2326	0	2	0.0435544	0.00379811	0.0367	0.0516542	4.35544	3.67	5.16542
Preomicron-omicron double-infection cohort	414	2324	1	6	0.043966	0.00381871	0.0370721	0.0521068	4.3966	3.70721	5.21068
Preomicron-omicron double-infection cohort	415	2317	2	8	0.0447912	0.00385974	0.0378185	0.0530136	4.47912	3.78185	5.30136
Preomicron-omicron double-infection cohort	416	2307	1	3	0.0452052	0.00388021	0.0381933	0.0534684	4.52052	3.81933	5.34684
Preomicron-omicron double-infection cohort	417	2303	0	6	0.0452052	0.00388021	0.0381933	0.0534684	4.52052	3.81933	5.34684
Preomicron-omicron double-infection cohort	418	2297	0	4	0.0452052	0.00388021	0.0381933	0.0534684	4.52052	3.81933	5.34684
Preomicron-omicron double-infection cohort	419	2293	1	3	0.0456216	0.0039008	0.0385702	0.0539257	4.56216	3.85702	5.39257
Preomicron-omicron double-infection cohort	420	2289	2	0	0.0464555	0.0039417	0.0393255	0.0548409	4.64555	3.93255	5.48409
Preomicron-omicron double-infection cohort	421	2287	0	5	0.0464555	0.0039417	0.0393255	0.0548409	4.64555	3.93255	5.48409
Preomicron-omicron double-infection cohort	422	2282	0	5	0.0464555	0.0039417	0.0393255	0.0548409	4.64555	3.93255	5.48409
Preomicron-omicron double-infection cohort	423	2277	0	5	0.0464555	0.0039417	0.0393255	0.0548409	4.64555	3.93255	5.48409
Preomicron-omicron double-infection cohort	424	2272	0	3	0.0464555	0.0039417	0.0393255	0.0548409	4.64555	3.93255	5.48409
Preomicron-omicron double-infection cohort	425	2269	1	1	0.0468758	0.00396231	0.0397062	0.0553022	4.68758	3.97062	5.53022
Preomicron-omicron double-infection cohort	426	2267	0	5	0.0468758	0.00396231	0.0397062	0.0553022	4.68758	3.97062	5.53022
Preomicron-omicron double-infection cohort	427	2262	0	2	0.0468758	0.00396231	0.0397062	0.0553022	4.68758	3.97062	5.53022
Preomicron-omicron double-infection cohort	428	2260	0	5	0.0468758	0.00396231	0.0397062	0.0553022	4.68758	3.97062	5.53022
Preomicron-omicron double-infection cohort	429	2255	0	1	0.0468758	0.00396231	0.0397062	0.0553022	4.68758	3.97062	5.53022
Preomicron-omicron double-infection cohort	430	2254	1	1	0.0472986	0.00398305	0.0400893	0.0557663	4.72986	4.00893	5.57663
Preomicron-omicron double-infection cohort	431	2252	1	2	0.0477217	0.00400368	0.0404727	0.0562305	4.77217	4.04727	5.62305
Preomicron-omicron double-infection cohort	432	2249	0	1	0.0477217	0.00400368	0.0404727	0.0562305	4.77217	4.04727	5.62305
Preomicron-omicron double-infection cohort	433	2248	1	2	0.0481453	0.00402425	0.0408568	0.056695	4.81453	4.08568	5.6695
Preomicron-omicron double-infection cohort	434	2245	0	4	0.0481453	0.00402425	0.0408568	0.056695	4.81453	4.08568	5.6695
Preomicron-omicron double-infection cohort	435	2241	0	7	0.0481453	0.00402425	0.0408568	0.056695	4.81453	4.08568	5.6695
Preomicron-omicron double-infection cohort	436	2234	2	0	0.0489974	0.00406551	0.0416298	0.0576293	4.89974	4.16298	5.76293
Preomicron-omicron double-infection cohort	437	2232	1	2	0.0494235	0.00408595	0.0420166	0.058096	4.94235	4.20166	5.8096
Preomicron-omicron double-infection cohort	438	2229	0	1	0.0494235	0.00408595	0.0420166	0.058096	4.94235	4.20166	5.8096
Preomicron-omicron double-infection cohort	439	2228	1	0	0.0498502	0.00410633	0.0424041	0.0585632	4.98502	4.24041	5.85632
Preomicron-omicron double-infection cohort	440	2227	1	0	0.0502768	0.00412659	0.0427918	0.0590301	5.02768	4.27918	5.90301
Preomicron-omicron double-infection cohort	441	2226	0	2	0.0502768	0.00412659	0.0427918	0.0590301	5.02768	4.27918	5.90301
Preomicron-omicron double-infection cohort	443	2224	0	2	0.0502768	0.00412659	0.0427918	0.0590301	5.02768	4.27918	5.90301
Preomicron-omicron double-infection cohort	444	2222	1	1	0.0507042	0.00414681	0.0431804	0.0594977	5.07042	4.31804	5.94977
Preomicron-omicron double-infection cohort	445	2220	0	2	0.0507042	0.00414681	0.0431804	0.0594977	5.07042	4.31804	5.94977
Preomicron-omicron double-infection cohort	447	2218	1	0	0.0511322	0.00416697	0.0435696	0.0599658	5.11322	4.35696	5.99658
Preomicron-omicron double-infection cohort	448	2217	0	1	0.0511322	0.00416697	0.0435696	0.0599658	5.11322	4.35696	5.99658
Preomicron-omicron double-infection cohort	449	2216	0	1	0.0511322	0.00416697	0.0435696	0.0599658	5.11322	4.35696	5.99658
Preomicron-omicron double-infection cohort	451	2215	0	1	0.0511322	0.00416697	0.0435696	0.0599658	5.11322	4.35696	5.99658
Preomicron-omicron double-infection cohort	452	2214	0	1	0.0511322	0.00416697	0.0435696	0.0599658	5.11322	4.35696	5.99658
Preomicron-omicron double-infection cohort	453	2213	0	1	0.0511322	0.00416697	0.0435696	0.0599658	5.11322	4.35696	5.99658
Preomicron-omicron double-infection cohort	455	2212	2	0	0.0519902	0.00420713	0.0443503	0.0609035	5.19902	4.43503	6.09035
Preomicron-omicron double-infection cohort	456	2210	0	1	0.0519902	0.00420713	0.0443503	0.0609035	5.19902	4.43503	6.09035
Preomicron-omicron double-infection cohort	457	2209	0	1	0.0519902	0.00420713	0.0443503	0.0609035	5.19902	4.43503	6.09035
Preomicron-omicron double-infection cohort	458	2208	0	2	0.0519902	0.00420713	0.0443503	0.0609035	5.19902	4.43503	6.09035
Preomicron-omicron double-infection cohort	459	2206	1	1	0.0524199	0.00422712	0.0447416	0.0613729	5.24199	4.47416	6.13729
Preomicron-omicron double-infection cohort	462	2204	1	0	0.0528498	0.00424701	0.0451333	0.0618424	5.28498	4.51333	6.18424
Preomicron-omicron double-infection cohort	463	2203	1	1	0.0532798	0.00426678	0.0455252	0.0623115	5.32798	4.55252	6.23115
Preomicron-omicron double-infection cohort	465	2201	1	1	0.0537099	0.00428647	0.0459174	0.0627807	5.37099	4.59174	6.27807
Preomicron-omicron double-infection cohort	466	2199	0	2	0.0537099	0.00428647	0.0459174	0.0627807	5.37099	4.59174	6.27807
Preomicron-omicron double-infection cohort	468	2197	1	0	0.0541406	0.00430611	0.0463103	0.0632504	5.41406	4.63103	6.32504
Preomicron-omicron double-infection cohort	469	2196	0	2	0.0541406	0.00430611	0.0463103	0.0632504	5.41406	4.63103	6.32504
Preomicron-omicron double-infection cohort	470	2194	2	1	0.0550028	0.00434513	0.0470973	0.06419	5.50028	4.70973	6.419
Preomicron-omicron double-infection cohort	471	2191	1	0	0.0554342	0.0043645	0.0474913	0.0646597	5.54342	4.74913	6.46597
Preomicron-omicron double-infection cohort	472	2190	0	1	0.0554342	0.0043645	0.0474913	0.0646597	5.54342	4.74913	6.46597
Preomicron-omicron double-infection cohort	473	2189	1	0	0.0558657	0.00438378	0.0478856	0.0651294	5.58657	4.78856	6.51294
Preomicron-omicron double-infection cohort	474	2188	2	0	0.0567287	0.00442205	0.0486748	0.0660682	5.67287	4.86748	6.60682
Preomicron-omicron double-infection cohort	475	2186	1	1	0.0571602	0.00444103	0.0490697	0.0665372	5.71602	4.90697	6.65372
Preomicron-omicron double-infection cohort	476	2184	2	0	0.0580236	0.00447873	0.0498603	0.0674752	5.80236	4.98603	6.74752
Preomicron-omicron double-infection cohort	478	2182	0	1	0.0580236	0.00447873	0.0498603	0.0674752	5.80236	4.98603	6.74752
Preomicron-omicron double-infection cohort	479	2181	1	2	0.0584555	0.00449745	0.050256	0.0679441	5.84555	5.0256	6.79441
Preomicron-omicron double-infection cohort	481	2178	1	1	0.0588878	0.00451612	0.0506523	0.0684133	5.88878	5.06523	6.84133
Preomicron-omicron double-infection cohort	482	2176	1	2	0.0593203	0.0045347	0.0510488	0.0688826	5.93203	5.10488	6.88826
Preomicron-omicron double-infection cohort	483	2173	0	1	0.0593203	0.0045347	0.0510488	0.0688826	5.93203	5.10488	6.88826
Preomicron-omicron double-infection cohort	484	2172	0	1	0.0593203	0.0045347	0.0510488	0.0688826	5.93203	5.10488	6.88826
Preomicron-omicron double-infection cohort	485	2171	1	4	0.0597536	0.00455327	0.0514462	0.0693526	5.97536	5.14462	6.93526
Preomicron-omicron double-infection cohort	486	2166	0	4	0.0597536	0.00455327	0.0514462	0.0693526	5.97536	5.14462	6.93526
Preomicron-omicron double-infection cohort	487	2162	0	2	0.0597536	0.00455327	0.0514462	0.0693526	5.97536	5.14462	6.93526
Preomicron-omicron double-infection cohort	488	2160	1	1	0.0601889	0.00457192	0.0518455	0.0698247	6.01889	5.18455	6.98247
Preomicron-omicron double-infection cohort	490	2158	1	0	0.0606244	0.0045905	0.0522451	0.0702969	6.06244	5.22451	7.02969
Preomicron-omicron double-infection cohort	491	2157	0	4	0.0606244	0.0045905	0.0522451	0.0702969	6.06244	5.22451	7.02969
Preomicron-omicron double-infection cohort	492	2153	1	2	0.0610607	0.00460905	0.0526455	0.0707699	6.10607	5.26455	7.07699
Preomicron-omicron double-infection cohort	493	2150	0	7	0.0610607	0.00460905	0.0526455	0.0707699	6.10607	5.26455	7.07699
Preomicron-omicron double-infection cohort	494	2143	0	4	0.0610607	0.00460905	0.0526455	0.0707699	6.10607	5.26455	7.07699
Preomicron-omicron double-infection cohort	495	2139	0	1	0.0610607	0.00460905	0.0526455	0.0707699	6.10607	5.26455	7.07699
Preomicron-omicron double-infection cohort	496	2138	0	2	0.0610607	0.00460905	0.0526455	0.0707699	6.10607	5.26455	7.07699
Preomicron-omicron double-infection cohort	497	2136	0	4	0.0610607	0.00460905	0.0526455	0.0707699	6.10607	5.26455	7.07699
Preomicron-omicron double-infection cohort	498	2132	0	2	0.0610607	0.00460905	0.0526455	0.0707699	6.10607	5.26455	7.07699
Preomicron-omicron double-infection cohort	499	2130	0	2	0.0610607	0.00460905	0.0526455	0.0707699	6.10607	5.26455	7.07699
Preomicron-omicron double-infection cohort	500	2128	0	5	0.0610607	0.00460905	0.0526455	0.0707699	6.10607	5.26455	7.07699
Preomicron-omicron double-infection cohort	501	2123	1	3	0.0615029	0.00462805	0.0530511	0.0712498	6.15029	5.30511	7.12498
Preomicron-omicron double-infection cohort	502	2119	0	1	0.0615029	0.00462805	0.0530511	0.0712498	6.15029	5.30511	7.12498
Preomicron-omicron double-infection cohort	503	2118	0	5	0.0615029	0.00462805	0.0530511	0.0712498	6.15029	5.30511	7.12498
Preomicron-omicron double-infection cohort	504	2113	0	7	0.0615029	0.00462805	0.0530511	0.0712498	6.15029	5.30511	7.12498
Preomicron-omicron double-infection cohort	505	2106	0	7	0.0615029	0.00462805	0.0530511	0.0712498	6.15029	5.30511	7.12498
Preomicron-omicron double-infection cohort	506	2099	0	9	0.0615029	0.00462805	0.0530511	0.0712498	6.15029	5.30511	7.12498
Preomicron-omicron double-infection cohort	507	2090	1	6	0.061952	0.00464757	0.0534626	0.0717376	6.1952	5.34626	7.17376
Preomicron-omicron double-infection cohort	508	2083	0	8	0.061952	0.00464757	0.0534626	0.0717376	6.1952	5.34626	7.17376
Preomicron-omicron double-infection cohort	509	2075	0	2	0.061952	0.00464757	0.0534626	0.0717376	6.1952	5.34626	7.17376
Preomicron-omicron double-infection cohort	510	2073	0	4	0.061952	0.00464757	0.0534626	0.0717376	6.1952	5.34626	7.17376
Preomicron-omicron double-infection cohort	511	2069	1	8	0.0624054	0.00466739	0.0538778	0.0722303	6.24054	5.38778	7.22303
Preomicron-omicron double-infection cohort	512	2060	0	5	0.0624054	0.00466739	0.0538778	0.0722303	6.24054	5.38778	7.22303
Preomicron-omicron double-infection cohort	513	2055	1	10	0.0628616	0.00468736	0.0542956	0.0727263	6.28616	5.42956	7.27263
Preomicron-omicron double-infection cohort	514	2044	0	2	0.0628616	0.00468736	0.0542956	0.0727263	6.28616	5.42956	7.27263
Preomicron-omicron double-infection cohort	515	2042	0	3	0.0628616	0.00468736	0.0542956	0.0727263	6.28616	5.42956	7.27263
Preomicron-omicron double-infection cohort	516	2039	0	6	0.0628616	0.00468736	0.0542956	0.0727263	6.28616	5.42956	7.27263
Preomicron-omicron double-infection cohort	517	2033	0	7	0.0628616	0.00468736	0.0542956	0.0727263	6.28616	5.42956	7.27263
Preomicron-omicron double-infection cohort	518	2026	1	9	0.0633242	0.00470782	0.0547189	0.0732295	6.33242	5.47189	7.32295
Preomicron-omicron double-infection cohort	519	2016	0	6	0.0633242	0.00470782	0.0547189	0.0732295	6.33242	5.47189	7.32295
Preomicron-omicron double-infection cohort	520	2010	1	11	0.0637902	0.00472848	0.0551452	0.0737367	6.37902	5.51452	7.37367
Preomicron-omicron double-infection cohort	521	1998	0	8	0.0637902	0.00472848	0.0551452	0.0737367	6.37902	5.51452	7.37367
Preomicron-omicron double-infection cohort	522	1990	0	11	0.0637902	0.00472848	0.0551452	0.0737367	6.37902	5.51452	7.37367
Preomicron-omicron double-infection cohort	523	1979	1	3	0.0642633	0.0047497	0.0555776	0.0742521	6.42633	5.55776	7.42521
Preomicron-omicron double-infection cohort	524	1975	0	16	0.0642633	0.0047497	0.0555776	0.0742521	6.42633	5.55776	7.42521
Preomicron-omicron double-infection cohort	525	1959	0	12	0.0642633	0.0047497	0.0555776	0.0742521	6.42633	5.55776	7.42521
Preomicron-omicron double-infection cohort	526	1947	0	20	0.0642633	0.0047497	0.0555776	0.0742521	6.42633	5.55776	7.42521
Preomicron-omicron double-infection cohort	527	1927	0	16	0.0642633	0.0047497	0.0555776	0.0742521	6.42633	5.55776	7.42521
Preomicron-omicron double-infection cohort	528	1911	0	18	0.0642633	0.0047497	0.0555776	0.0742521	6.42633	5.55776	7.42521
Preomicron-omicron double-infection cohort	529	1893	1	8	0.0647576	0.00477284	0.0560277	0.0747929	6.47576	5.60277	7.47929
Preomicron-omicron double-infection cohort	530	1884	0	6	0.0647576	0.00477284	0.0560277	0.0747929	6.47576	5.60277	7.47929
Preomicron-omicron double-infection cohort	531	1878	0	10	0.0647576	0.00477284	0.0560277	0.0747929	6.47576	5.60277	7.47929
Preomicron-omicron double-infection cohort	532	1868	0	11	0.0647576	0.00477284	0.0560277	0.0747929	6.47576	5.60277	7.47929
Preomicron-omicron double-infection cohort	533	1857	0	4	0.0647576	0.00477284	0.0560277	0.0747929	6.47576	5.60277	7.47929
Preomicron-omicron double-infection cohort	534	1853	0	8	0.0647576	0.00477284	0.0560277	0.0747929	6.47576	5.60277	7.47929
Preomicron-omicron double-infection cohort	535	1845	0	7	0.0647576	0.00477284	0.0560277	0.0747929	6.47576	5.60277	7.47929
Preomicron-omicron double-infection cohort	536	1838	0	3	0.0647576	0.00477284	0.0560277	0.0747929	6.47576	5.60277	7.47929
Preomicron-omicron double-infection cohort	537	1835	0	4	0.0647576	0.00477284	0.0560277	0.0747929	6.47576	5.60277	7.47929
Preomicron-omicron double-infection cohort	538	1831	0	5	0.0647576	0.00477284	0.0560277	0.0747929	6.47576	5.60277	7.47929
Preomicron-omicron double-infection cohort	539	1826	0	5	0.0647576	0.00477284	0.0560277	0.0747929	6.47576	5.60277	7.47929
Preomicron-omicron double-infection cohort	540	1821	0	1	0.0647576	0.00477284	0.0560277	0.0747929	6.47576	5.60277	7.47929
Preomicron-omicron double-infection cohort	541	1820	0	8	0.0647576	0.00477284	0.0560277	0.0747929	6.47576	5.60277	7.47929
Preomicron-omicron double-infection cohort	542	1812	0	4	0.0647576	0.00477284	0.0560277	0.0747929	6.47576	5.60277	7.47929
Preomicron-omicron double-infection cohort	543	1808	0	3	0.0647576	0.00477284	0.0560277	0.0747929	6.47576	5.60277	7.47929
Preomicron-omicron double-infection cohort	544	1805	0	5	0.0647576	0.00477284	0.0560277	0.0747929	6.47576	5.60277	7.47929
Preomicron-omicron double-infection cohort	545	1800	0	2	0.0647576	0.00477284	0.0560277	0.0747929	6.47576	5.60277	7.47929
Preomicron-omicron double-infection cohort	546	1798	1	10	0.0652777	0.00479845	0.0564993	0.0753647	6.52777	5.64993	7.53647
Preomicron-omicron double-infection cohort	547	1787	1	9	0.0658008	0.00482419	0.0569735	0.0759398	6.58008	5.69735	7.59398
Preomicron-omicron double-infection cohort	548	1777	0	4	0.0658008	0.00482419	0.0569735	0.0759398	6.58008	5.69735	7.59398
Preomicron-omicron double-infection cohort	549	1773	0	3	0.0658008	0.00482419	0.0569735	0.0759398	6.58008	5.69735	7.59398
Preomicron-omicron double-infection cohort	550	1770	0	2	0.0658008	0.00482419	0.0569735	0.0759398	6.58008	5.69735	7.59398
Preomicron-omicron double-infection cohort	551	1768	0	2	0.0658008	0.00482419	0.0569735	0.0759398	6.58008	5.69735	7.59398
Preomicron-omicron double-infection cohort	552	1766	0	6	0.0658008	0.00482419	0.0569735	0.0759398	6.58008	5.69735	7.59398
Preomicron-omicron double-infection cohort	553	1760	0	3	0.0658008	0.00482419	0.0569735	0.0759398	6.58008	5.69735	7.59398
Preomicron-omicron double-infection cohort	554	1757	0	6	0.0658008	0.00482419	0.0569735	0.0759398	6.58008	5.69735	7.59398
Preomicron-omicron double-infection cohort	555	1751	0	17	0.0658008	0.00482419	0.0569735	0.0759398	6.58008	5.69735	7.59398
Preomicron-omicron double-infection cohort	556	1734	0	8	0.0658008	0.00482419	0.0569735	0.0759398	6.58008	5.69735	7.59398
Preomicron-omicron double-infection cohort	557	1726	2	4	0.0668833	0.00487895	0.0579524	0.0771332	6.68833	5.79524	7.71332
Preomicron-omicron double-infection cohort	558	1720	0	1	0.0668833	0.00487895	0.0579524	0.0771332	6.68833	5.79524	7.71332
Preomicron-omicron double-infection cohort	559	1719	0	5	0.0668833	0.00487895	0.0579524	0.0771332	6.68833	5.79524	7.71332
Preomicron-omicron double-infection cohort	561	1714	0	7	0.0668833	0.00487895	0.0579524	0.0771332	6.68833	5.79524	7.71332
Preomicron-omicron double-infection cohort	562	1707	0	7	0.0668833	0.00487895	0.0579524	0.0771332	6.68833	5.79524	7.71332
Preomicron-omicron double-infection cohort	563	1700	0	15	0.0668833	0.00487895	0.0579524	0.0771332	6.68833	5.79524	7.71332
Preomicron-omicron double-infection cohort	564	1685	0	6	0.0668833	0.00487895	0.0579524	0.0771332	6.68833	5.79524	7.71332
Preomicron-omicron double-infection cohort	565	1679	1	1	0.0674391	0.00490759	0.0584541	0.0777471	6.74391	5.84541	7.77471
Preomicron-omicron double-infection cohort	566	1677	0	7	0.0674391	0.00490759	0.0584541	0.0777471	6.74391	5.84541	7.77471
Preomicron-omicron double-infection cohort	567	1670	0	9	0.0674391	0.00490759	0.0584541	0.0777471	6.74391	5.84541	7.77471
Preomicron-omicron double-infection cohort	568	1661	1	9	0.0680005	0.00493665	0.0589607	0.0783676	6.80005	5.89607	7.83676
Preomicron-omicron double-infection cohort	569	1651	0	6	0.0680005	0.00493665	0.0589607	0.0783676	6.80005	5.89607	7.83676
Preomicron-omicron double-infection cohort	570	1645	0	12	0.0680005	0.00493665	0.0589607	0.0783676	6.80005	5.89607	7.83676
Preomicron-omicron double-infection cohort	571	1633	0	4	0.0680005	0.00493665	0.0589607	0.0783676	6.80005	5.89607	7.83676
Preomicron-omicron double-infection cohort	572	1629	0	4	0.0680005	0.00493665	0.0589607	0.0783676	6.80005	5.89607	7.83676
Preomicron-omicron double-infection cohort	573	1625	0	9	0.0680005	0.00493665	0.0589607	0.0783676	6.80005	5.89607	7.83676
Preomicron-omicron double-infection cohort	574	1616	0	8	0.0680005	0.00493665	0.0589607	0.0783676	6.80005	5.89607	7.83676
Preomicron-omicron double-infection cohort	575	1608	0	14	0.0680005	0.00493665	0.0589607	0.0783676	6.80005	5.89607	7.83676
Preomicron-omicron double-infection cohort	576	1594	0	13	0.0680005	0.00493665	0.0589607	0.0783676	6.80005	5.89607	7.83676
Preomicron-omicron double-infection cohort	577	1581	0	20	0.0680005	0.00493665	0.0589607	0.0783676	6.80005	5.89607	7.83676
Preomicron-omicron double-infection cohort	578	1561	0	13	0.0680005	0.00493665	0.0589607	0.0783676	6.80005	5.89607	7.83676
Preomicron-omicron double-infection cohort	579	1548	0	12	0.0680005	0.00493665	0.0589607	0.0783676	6.80005	5.89607	7.83676
Preomicron-omicron double-infection cohort	580	1536	0	12	0.0680005	0.00493665	0.0589607	0.0783676	6.80005	5.89607	7.83676
Preomicron-omicron double-infection cohort	581	1524	0	14	0.0680005	0.00493665	0.0589607	0.0783676	6.80005	5.89607	7.83676
Preomicron-omicron double-infection cohort	582	1510	0	12	0.0680005	0.00493665	0.0589607	0.0783676	6.80005	5.89607	7.83676
Preomicron-omicron double-infection cohort	583	1498	0	16	0.0680005	0.00493665	0.0589607	0.0783676	6.80005	5.89607	7.83676
Preomicron-omicron double-infection cohort	584	1482	0	17	0.0680005	0.00493665	0.0589607	0.0783676	6.80005	5.89607	7.83676
Preomicron-omicron double-infection cohort	585	1465	1	22	0.0686367	0.0049741	0.059527	0.0790809	6.86367	5.9527	7.90809
Preomicron-omicron double-infection cohort	586	1442	0	8	0.0686367	0.0049741	0.059527	0.0790809	6.86367	5.9527	7.90809
Preomicron-omicron double-infection cohort	587	1434	1	17	0.0692862	0.00501286	0.0601043	0.0798102	6.92862	6.01043	7.98102
Preomicron-omicron double-infection cohort	588	1416	0	17	0.0692862	0.00501286	0.0601043	0.0798102	6.92862	6.01043	7.98102
Preomicron-omicron double-infection cohort	589	1399	0	17	0.0692862	0.00501286	0.0601043	0.0798102	6.92862	6.01043	7.98102
Preomicron-omicron double-infection cohort	590	1382	0	19	0.0692862	0.00501286	0.0601043	0.0798102	6.92862	6.01043	7.98102
Preomicron-omicron double-infection cohort	591	1363	0	30	0.0692862	0.00501286	0.0601043	0.0798102	6.92862	6.01043	7.98102
Preomicron-omicron double-infection cohort	592	1333	0	19	0.0692862	0.00501286	0.0601043	0.0798102	6.92862	6.01043	7.98102
Preomicron-omicron double-infection cohort	593	1314	0	15	0.0692862	0.00501286	0.0601043	0.0798102	6.92862	6.01043	7.98102
Preomicron-omicron double-infection cohort	594	1299	0	18	0.0692862	0.00501286	0.0601043	0.0798102	6.92862	6.01043	7.98102
Preomicron-omicron double-infection cohort	595	1281	0	17	0.0692862	0.00501286	0.0601043	0.0798102	6.92862	6.01043	7.98102
Preomicron-omicron double-infection cohort	596	1264	0	26	0.0692862	0.00501286	0.0601043	0.0798102	6.92862	6.01043	7.98102
Preomicron-omicron double-infection cohort	597	1238	0	21	0.0692862	0.00501286	0.0601043	0.0798102	6.92862	6.01043	7.98102
Preomicron-omicron double-infection cohort	598	1217	0	30	0.0692862	0.00501286	0.0601043	0.0798102	6.92862	6.01043	7.98102
Preomicron-omicron double-infection cohort	599	1187	0	22	0.0692862	0.00501286	0.0601043	0.0798102	6.92862	6.01043	7.98102
Preomicron-omicron double-infection cohort	600	1165	0	10	0.0692862	0.00501286	0.0601043	0.0798102	6.92862	6.01043	7.98102
Preomicron-omicron double-infection cohort	601	1155	0	16	0.0692862	0.00501286	0.0601043	0.0798102	6.92862	6.01043	7.98102
Preomicron-omicron double-infection cohort	602	1139	0	26	0.0692862	0.00501286	0.0601043	0.0798102	6.92862	6.01043	7.98102
Preomicron-omicron double-infection cohort	603	1113	0	22	0.0692862	0.00501286	0.0601043	0.0798102	6.92862	6.01043	7.98102
Preomicron-omicron double-infection cohort	604	1091	0	23	0.0692862	0.00501286	0.0601043	0.0798102	6.92862	6.01043	7.98102
Preomicron-omicron double-infection cohort	605	1068	0	22	0.0692862	0.00501286	0.0601043	0.0798102	6.92862	6.01043	7.98102
Preomicron-omicron double-infection cohort	606	1046	0	19	0.0692862	0.00501286	0.0601043	0.0798102	6.92862	6.01043	7.98102
Preomicron-omicron double-infection cohort	607	1027	1	7	0.0701924	0.00508923	0.0608716	0.0808779	7.01924	6.08716	8.08779
Preomicron-omicron double-infection cohort	608	1019	0	11	0.0701924	0.00508923	0.0608716	0.0808779	7.01924	6.08716	8.08779
Preomicron-omicron double-infection cohort	609	1008	0	10	0.0701924	0.00508923	0.0608716	0.0808779	7.01924	6.08716	8.08779
Preomicron-omicron double-infection cohort	610	998	0	13	0.0701924	0.00508923	0.0608716	0.0808779	7.01924	6.08716	8.08779
Preomicron-omicron double-infection cohort	611	985	0	13	0.0701924	0.00508923	0.0608716	0.0808779	7.01924	6.08716	8.08779
Preomicron-omicron double-infection cohort	612	972	0	23	0.0701924	0.00508923	0.0608716	0.0808779	7.01924	6.08716	8.08779
Preomicron-omicron double-infection cohort	613	949	0	12	0.0701924	0.00508923	0.0608716	0.0808779	7.01924	6.08716	8.08779
Preomicron-omicron double-infection cohort	614	937	0	12	0.0701924	0.00508923	0.0608716	0.0808779	7.01924	6.08716	8.08779
Preomicron-omicron double-infection cohort	615	925	0	15	0.0701924	0.00508923	0.0608716	0.0808779	7.01924	6.08716	8.08779
Preomicron-omicron double-infection cohort	616	910	0	11	0.0701924	0.00508923	0.0608716	0.0808779	7.01924	6.08716	8.08779
Preomicron-omicron double-infection cohort	617	899	0	18	0.0701924	0.00508923	0.0608716	0.0808779	7.01924	6.08716	8.08779
Preomicron-omicron double-infection cohort	618	881	0	11	0.0701924	0.00508923	0.0608716	0.0808779	7.01924	6.08716	8.08779
Preomicron-omicron double-infection cohort	619	870	0	22	0.0701924	0.00508923	0.0608716	0.0808779	7.01924	6.08716	8.08779
Preomicron-omicron double-infection cohort	620	848	0	10	0.0701924	0.00508923	0.0608716	0.0808779	7.01924	6.08716	8.08779
Preomicron-omicron double-infection cohort	621	838	0	3	0.0701924	0.00508923	0.0608716	0.0808779	7.01924	6.08716	8.08779
Preomicron-omicron double-infection cohort	622	835	0	8	0.0701924	0.00508923	0.0608716	0.0808779	7.01924	6.08716	8.08779
Preomicron-omicron double-infection cohort	623	827	0	14	0.0701924	0.00508923	0.0608716	0.0808779	7.01924	6.08716	8.08779
Preomicron-omicron double-infection cohort	624	813	0	9	0.0701924	0.00508923	0.0608716	0.0808779	7.01924	6.08716	8.08779
Preomicron-omicron double-infection cohort	625	804	0	8	0.0701924	0.00508923	0.0608716	0.0808779	7.01924	6.08716	8.08779
Preomicron-omicron double-infection cohort	626	796	0	10	0.0701924	0.00508923	0.0608716	0.0808779	7.01924	6.08716	8.08779
Preomicron-omicron double-infection cohort	627	786	0	2	0.0701924	0.00508923	0.0608716	0.0808779	7.01924	6.08716	8.08779
Preomicron-omicron double-infection cohort	628	784	0	3	0.0701924	0.00508923	0.0608716	0.0808779	7.01924	6.08716	8.08779
Preomicron-omicron double-infection cohort	629	781	0	4	0.0701924	0.00508923	0.0608716	0.0808779	7.01924	6.08716	8.08779
Preomicron-omicron double-infection cohort	630	777	0	5	0.0701924	0.00508923	0.0608716	0.0808779	7.01924	6.08716	8.08779
Preomicron-omicron double-infection cohort	631	772	0	5	0.0701924	0.00508923	0.0608716	0.0808779	7.01924	6.08716	8.08779
Preomicron-omicron double-infection cohort	632	767	0	12	0.0701924	0.00508923	0.0608716	0.0808779	7.01924	6.08716	8.08779
Preomicron-omicron double-infection cohort	633	755	0	11	0.0701924	0.00508923	0.0608716	0.0808779	7.01924	6.08716	8.08779
Preomicron-omicron double-infection cohort	634	744	0	6	0.0701924	0.00508923	0.0608716	0.0808779	7.01924	6.08716	8.08779
Preomicron-omicron double-infection cohort	635	738	0	8	0.0701924	0.00508923	0.0608716	0.0808779	7.01924	6.08716	8.08779
Preomicron-omicron double-infection cohort	636	730	0	6	0.0701924	0.00508923	0.0608716	0.0808779	7.01924	6.08716	8.08779
Preomicron-omicron double-infection cohort	637	724	0	7	0.0701924	0.00508923	0.0608716	0.0808779	7.01924	6.08716	8.08779
Preomicron-omicron double-infection cohort	638	717	0	10	0.0701924	0.00508923	0.0608716	0.0808779	7.01924	6.08716	8.08779
Preomicron-omicron double-infection cohort	639	707	0	11	0.0701924	0.00508923	0.0608716	0.0808779	7.01924	6.08716	8.08779
Preomicron-omicron double-infection cohort	640	696	0	13	0.0701924	0.00508923	0.0608716	0.0808779	7.01924	6.08716	8.08779
Preomicron-omicron double-infection cohort	641	683	0	16	0.0701924	0.00508923	0.0608716	0.0808779	7.01924	6.08716	8.08779
Preomicron-omicron double-infection cohort	642	667	0	10	0.0701924	0.00508923	0.0608716	0.0808779	7.01924	6.08716	8.08779
Preomicron-omicron double-infection cohort	643	657	0	16	0.0701924	0.00508923	0.0608716	0.0808779	7.01924	6.08716	8.08779
Preomicron-omicron double-infection cohort	644	641	0	12	0.0701924	0.00508923	0.0608716	0.0808779	7.01924	6.08716	8.08779
Preomicron-omicron double-infection cohort	645	629	0	10	0.0701924	0.00508923	0.0608716	0.0808779	7.01924	6.08716	8.08779
Preomicron-omicron double-infection cohort	646	619	0	10	0.0701924	0.00508923	0.0608716	0.0808779	7.01924	6.08716	8.08779
Preomicron-omicron double-infection cohort	647	609	0	14	0.0701924	0.00508923	0.0608716	0.0808779	7.01924	6.08716	8.08779
Preomicron-omicron double-infection cohort	648	595	0	12	0.0701924	0.00508923	0.0608716	0.0808779	7.01924	6.08716	8.08779
Preomicron-omicron double-infection cohort	649	583	0	13	0.0701924	0.00508923	0.0608716	0.0808779	7.01924	6.08716	8.08779
Preomicron-omicron double-infection cohort	650	570	0	15	0.0701924	0.00508923	0.0608716	0.0808779	7.01924	6.08716	8.08779
Preomicron-omicron double-infection cohort	651	555	0	10	0.0701924	0.00508923	0.0608716	0.0808779	7.01924	6.08716	8.08779
Preomicron-omicron double-infection cohort	652	545	0	10	0.0701924	0.00508923	0.0608716	0.0808779	7.01924	6.08716	8.08779
Preomicron-omicron double-infection cohort	653	535	0	15	0.0701924	0.00508923	0.0608716	0.0808779	7.01924	6.08716	8.08779
Preomicron-omicron double-infection cohort	654	520	0	19	0.0701924	0.00508923	0.0608716	0.0808779	7.01924	6.08716	8.08779
Preomicron-omicron double-infection cohort	655	501	0	14	0.0701924	0.00508923	0.0608716	0.0808779	7.01924	6.08716	8.08779
Preomicron-omicron double-infection cohort	656	487	0	12	0.0701924	0.00508923	0.0608716	0.0808779	7.01924	6.08716	8.08779
Preomicron-omicron double-infection cohort	657	475	0	11	0.0701924	0.00508923	0.0608716	0.0808779	7.01924	6.08716	8.08779
Preomicron-omicron double-infection cohort	658	464	0	20	0.0701924	0.00508923	0.0608716	0.0808779	7.01924	6.08716	8.08779
Preomicron-omicron double-infection cohort	659	444	0	14	0.0701924	0.00508923	0.0608716	0.0808779	7.01924	6.08716	8.08779
Preomicron-omicron double-infection cohort	660	430	0	16	0.0701924	0.00508923	0.0608716	0.0808779	7.01924	6.08716	8.08779
Omicron double-infection cohort	1	3572	1	3	0.000279955	0.000279916	3.94402e-05	0.00198573	0.0279955	0.00394402	0.198573
Omicron double-infection cohort	2	3568	0	3	0.000279955	0.000279916	3.94402e-05	0.00198573	0.0279955	0.00394402	0.198573
Omicron double-infection cohort	3	3565	0	4	0.000279955	0.000279916	3.94402e-05	0.00198573	0.0279955	0.00394402	0.198573
Omicron double-infection cohort	4	3561	0	1	0.000279955	0.000279916	3.94402e-05	0.00198573	0.0279955	0.00394402	0.198573
Omicron double-infection cohort	5	3560	0	1	0.000279955	0.000279916	3.94402e-05	0.00198573	0.0279955	0.00394402	0.198573
Omicron double-infection cohort	6	3559	0	3	0.000279955	0.000279916	3.94402e-05	0.00198573	0.0279955	0.00394402	0.198573
Omicron double-infection cohort	7	3556	0	2	0.000279955	0.000279916	3.94402e-05	0.00198573	0.0279955	0.00394402	0.198573
Omicron double-infection cohort	8	3554	0	2	0.000279955	0.000279916	3.94402e-05	0.00198573	0.0279955	0.00394402	0.198573
Omicron double-infection cohort	9	3552	0	3	0.000279955	0.000279916	3.94402e-05	0.00198573	0.0279955	0.00394402	0.198573
Omicron double-infection cohort	11	3549	1	1	0.000561646	0.000397034	0.000140495	0.00224383	0.0561646	0.0140495	0.224383
Omicron double-infection cohort	12	3547	0	1	0.000561646	0.000397034	0.000140495	0.00224383	0.0561646	0.0140495	0.224383
Omicron double-infection cohort	13	3546	0	6	0.000561646	0.000397034	0.000140495	0.00224383	0.0561646	0.0140495	0.224383
Omicron double-infection cohort	14	3540	0	3	0.000561646	0.000397034	0.000140495	0.00224383	0.0561646	0.0140495	0.224383
Omicron double-infection cohort	15	3537	1	2	0.000844213	0.000487205	0.000272352	0.00261524	0.0844213	0.0272352	0.261524
Omicron double-infection cohort	16	3534	0	6	0.000844213	0.000487205	0.000272352	0.00261524	0.0844213	0.0272352	0.261524
Omicron double-infection cohort	17	3528	0	2	0.000844213	0.000487205	0.000272352	0.00261524	0.0844213	0.0272352	0.261524
Omicron double-infection cohort	18	3526	1	4	0.00112758	0.000563479	0.000423345	0.00300155	0.112758	0.0423345	0.300155
Omicron double-infection cohort	20	3521	0	1	0.00112758	0.000563479	0.000423345	0.00300155	0.112758	0.0423345	0.300155
Omicron double-infection cohort	22	3520	1	3	0.00141135	0.000630738	0.000587679	0.0033875	0.141135	0.0587679	0.33875
Omicron double-infection cohort	23	3516	1	5	0.00169536	0.000691553	0.000762007	0.0037698	0.169536	0.0762007	0.37698
Omicron double-infection cohort	25	3510	0	3	0.00169536	0.000691553	0.000762007	0.0037698	0.169536	0.0762007	0.37698
Omicron double-infection cohort	26	3507	0	2	0.00169536	0.000691553	0.000762007	0.0037698	0.169536	0.0762007	0.37698
Omicron double-infection cohort	27	3505	0	5	0.00169536	0.000691553	0.000762007	0.0037698	0.169536	0.0762007	0.37698
Omicron double-infection cohort	28	3500	0	3	0.00169536	0.000691553	0.000762007	0.0037698	0.169536	0.0762007	0.37698
Omicron double-infection cohort	29	3497	0	3	0.00169536	0.000691553	0.000762007	0.0037698	0.169536	0.0762007	0.37698
Omicron double-infection cohort	30	3494	0	2	0.00169536	0.000691553	0.000762007	0.0037698	0.169536	0.0762007	0.37698
Omicron double-infection cohort	31	3492	0	2	0.00169536	0.000691553	0.000762007	0.0037698	0.169536	0.0762007	0.37698
Omicron double-infection cohort	32	3490	0	1	0.00169536	0.000691553	0.000762007	0.0037698	0.169536	0.0762007	0.37698
Omicron double-infection cohort	33	3489	0	1	0.00169536	0.000691553	0.000762007	0.0037698	0.169536	0.0762007	0.37698
Omicron double-infection cohort	34	3488	0	1	0.00169536	0.000691553	0.000762007	0.0037698	0.169536	0.0762007	0.37698
Omicron double-infection cohort	36	3487	1	0	0.00198166	0.000748272	0.000945196	0.00415229	0.198166	0.0945196	0.415229
Omicron double-infection cohort	37	3486	0	1	0.00198166	0.000748272	0.000945196	0.00415229	0.198166	0.0945196	0.415229
Omicron double-infection cohort	38	3485	0	1	0.00198166	0.000748272	0.000945196	0.00415229	0.198166	0.0945196	0.415229
Omicron double-infection cohort	39	3484	0	1	0.00198166	0.000748272	0.000945196	0.00415229	0.198166	0.0945196	0.415229
Omicron double-infection cohort	41	3483	0	1	0.00198166	0.000748272	0.000945196	0.00415229	0.198166	0.0945196	0.415229
Omicron double-infection cohort	42	3482	1	1	0.00226828	0.000801073	0.00113498	0.00453063	0.226828	0.113498	0.453063
Omicron double-infection cohort	43	3480	0	4	0.00226828	0.000801073	0.00113498	0.00453063	0.226828	0.113498	0.453063
Omicron double-infection cohort	44	3476	0	1	0.00226828	0.000801073	0.00113498	0.00453063	0.226828	0.113498	0.453063
Omicron double-infection cohort	45	3475	0	1	0.00226828	0.000801073	0.00113498	0.00453063	0.226828	0.113498	0.453063
Omicron double-infection cohort	49	3474	0	1	0.00226828	0.000801073	0.00113498	0.00453063	0.226828	0.113498	0.453063
Omicron double-infection cohort	50	3473	0	1	0.00226828	0.000801073	0.00113498	0.00453063	0.226828	0.113498	0.453063
Omicron double-infection cohort	51	3472	0	1	0.00226828	0.000801073	0.00113498	0.00453063	0.226828	0.113498	0.453063
Omicron double-infection cohort	53	3471	1	1	0.00255573	0.000850853	0.00133056	0.00490623	0.255573	0.133056	0.490623
Omicron double-infection cohort	55	3469	1	0	0.00284326	0.000897877	0.00153079	0.00527802	0.284326	0.153079	0.527802
Omicron double-infection cohort	56	3468	0	1	0.00284326	0.000897877	0.00153079	0.00527802	0.284326	0.153079	0.527802
Omicron double-infection cohort	65	3467	1	2	0.00313087	0.000942558	0.00173504	0.00564646	0.313087	0.173504	0.564646
Omicron double-infection cohort	66	3464	0	1	0.00313087	0.000942558	0.00173504	0.00564646	0.313087	0.173504	0.564646
Omicron double-infection cohort	67	3463	1	0	0.00341873	0.000985264	0.00194291	0.00601219	0.341873	0.194291	0.601219
Omicron double-infection cohort	69	3462	0	1	0.00341873	0.000985264	0.00194291	0.00601219	0.341873	0.194291	0.601219
Omicron double-infection cohort	70	3461	1	1	0.00370668	0.00102619	0.00215392	0.00637524	0.370668	0.215392	0.637524
Omicron double-infection cohort	72	3459	0	1	0.00370668	0.00102619	0.00215392	0.00637524	0.370668	0.215392	0.637524
Omicron double-infection cohort	81	3458	0	1	0.00370668	0.00102619	0.00215392	0.00637524	0.370668	0.215392	0.637524
Omicron double-infection cohort	82	3457	1	0	0.00399488	0.0010656	0.00236784	0.00673613	0.399488	0.236784	0.673613
Omicron double-infection cohort	83	3456	0	2	0.00399488	0.0010656	0.00236784	0.00673613	0.399488	0.236784	0.673613
Omicron double-infection cohort	84	3454	2	0	0.0045716	0.00114035	0.00280312	0.00745164	0.45716	0.280312	0.745164
Omicron double-infection cohort	85	3452	0	2	0.0045716	0.00114035	0.00280312	0.00745164	0.45716	0.280312	0.745164
Omicron double-infection cohort	86	3450	1	0	0.00486013	0.00117595	0.00302406	0.00780662	0.486013	0.302406	0.780662
Omicron double-infection cohort	89	3449	1	2	0.00514866	0.00121049	0.00324689	0.00815978	0.514866	0.324689	0.815978
Omicron double-infection cohort	90	3446	0	1	0.00514866	0.00121049	0.00324689	0.00815978	0.514866	0.324689	0.815978
Omicron double-infection cohort	91	3445	1	3	0.00543744	0.00124411	0.00347163	0.00851165	0.543744	0.347163	0.851165
Omicron double-infection cohort	94	3441	0	3	0.00543744	0.00124411	0.00347163	0.00851165	0.543744	0.347163	0.851165
Omicron double-infection cohort	95	3438	0	3	0.00543744	0.00124411	0.00347163	0.00851165	0.543744	0.347163	0.851165
Omicron double-infection cohort	96	3435	0	1	0.00543744	0.00124411	0.00347163	0.00851165	0.543744	0.347163	0.851165
Omicron double-infection cohort	97	3434	0	3	0.00543744	0.00124411	0.00347163	0.00851165	0.543744	0.347163	0.851165
Omicron double-infection cohort	98	3431	0	4	0.00543744	0.00124411	0.00347163	0.00851165	0.543744	0.347163	0.851165
Omicron double-infection cohort	99	3427	0	3	0.00543744	0.00124411	0.00347163	0.00851165	0.543744	0.347163	0.851165
Omicron double-infection cohort	100	3424	0	5	0.00543744	0.00124411	0.00347163	0.00851165	0.543744	0.347163	0.851165
Omicron double-infection cohort	101	3419	0	3	0.00543744	0.00124411	0.00347163	0.00851165	0.543744	0.347163	0.851165
Omicron double-infection cohort	102	3416	0	3	0.00543744	0.00124411	0.00347163	0.00851165	0.543744	0.347163	0.851165
Omicron double-infection cohort	103	3413	0	2	0.00543744	0.00124411	0.00347163	0.00851165	0.543744	0.347163	0.851165
Omicron double-infection cohort	104	3411	0	3	0.00543744	0.00124411	0.00347163	0.00851165	0.543744	0.347163	0.851165
Omicron double-infection cohort	105	3408	0	8	0.00543744	0.00124411	0.00347163	0.00851165	0.543744	0.347163	0.851165
Omicron double-infection cohort	106	3400	0	10	0.00543744	0.00124411	0.00347163	0.00851165	0.543744	0.347163	0.851165
Omicron double-infection cohort	107	3390	1	15	0.00573082	0.00127787	0.00370093	0.00886911	0.573082	0.370093	0.886911
Omicron double-infection cohort	108	3374	0	22	0.00573082	0.00127787	0.00370093	0.00886911	0.573082	0.370093	0.886911
Omicron double-infection cohort	109	3352	0	18	0.00573082	0.00127787	0.00370093	0.00886911	0.573082	0.370093	0.886911
Omicron double-infection cohort	110	3334	0	2	0.00573082	0.00127787	0.00370093	0.00886911	0.573082	0.370093	0.886911
Omicron double-infection cohort	111	3332	0	10	0.00573082	0.00127787	0.00370093	0.00886911	0.573082	0.370093	0.886911
Omicron double-infection cohort	112	3322	1	11	0.00603012	0.00131206	0.00393562	0.00923413	0.603012	0.393562	0.923413
Omicron double-infection cohort	113	3310	0	18	0.00603012	0.00131206	0.00393562	0.00923413	0.603012	0.393562	0.923413
Omicron double-infection cohort	114	3292	0	21	0.00603012	0.00131206	0.00393562	0.00923413	0.603012	0.393562	0.923413
Omicron double-infection cohort	115	3271	1	19	0.006334	0.00134639	0.00417481	0.00960451	0.6334	0.417481	0.960451
Omicron double-infection cohort	116	3251	0	14	0.006334	0.00134639	0.00417481	0.00960451	0.6334	0.417481	0.960451
Omicron double-infection cohort	117	3237	0	1	0.006334	0.00134639	0.00417481	0.00960451	0.6334	0.417481	0.960451
Omicron double-infection cohort	118	3236	0	6	0.006334	0.00134639	0.00417481	0.00960451	0.6334	0.417481	0.960451
Omicron double-infection cohort	119	3230	2	12	0.00694927	0.0014141	0.00466254	0.0103517	0.694927	0.466254	1.03517
Omicron double-infection cohort	120	3216	0	14	0.00694927	0.0014141	0.00466254	0.0103517	0.694927	0.466254	1.03517
Omicron double-infection cohort	121	3202	0	14	0.00694927	0.0014141	0.00466254	0.0103517	0.694927	0.466254	1.03517
Omicron double-infection cohort	122	3188	2	20	0.00757226	0.00148024	0.00516087	0.0111041	0.757226	0.516087	1.11041
Omicron double-infection cohort	123	3166	0	12	0.00757226	0.00148024	0.00516087	0.0111041	0.757226	0.516087	1.11041
Omicron double-infection cohort	124	3154	0	3	0.00757226	0.00148024	0.00516087	0.0111041	0.757226	0.516087	1.11041
Omicron double-infection cohort	125	3151	0	6	0.00757226	0.00148024	0.00516087	0.0111041	0.757226	0.516087	1.11041
Omicron double-infection cohort	126	3145	0	7	0.00757226	0.00148024	0.00516087	0.0111041	0.757226	0.516087	1.11041
Omicron double-infection cohort	127	3138	1	18	0.00788852	0.00151318	0.00541514	0.0114851	0.788852	0.541514	1.14851
Omicron double-infection cohort	128	3119	2	8	0.0085247	0.00157766	0.00592978	0.0122482	0.85247	0.592978	1.22482
Omicron double-infection cohort	129	3109	0	16	0.0085247	0.00157766	0.00592978	0.0122482	0.85247	0.592978	1.22482
Omicron double-infection cohort	130	3093	0	7	0.0085247	0.00157766	0.00592978	0.0122482	0.85247	0.592978	1.22482
Omicron double-infection cohort	131	3086	0	3	0.0085247	0.00157766	0.00592978	0.0122482	0.85247	0.592978	1.22482
Omicron double-infection cohort	132	3083	1	4	0.00884629	0.00160959	0.00619119	0.0126328	0.884629	0.619119	1.26328
Omicron double-infection cohort	133	3078	0	5	0.00884629	0.00160959	0.00619119	0.0126328	0.884629	0.619119	1.26328
Omicron double-infection cohort	134	3073	0	3	0.00884629	0.00160959	0.00619119	0.0126328	0.884629	0.619119	1.26328
Omicron double-infection cohort	135	3070	0	5	0.00884629	0.00160959	0.00619119	0.0126328	0.884629	0.619119	1.26328
Omicron double-infection cohort	136	3065	2	6	0.00949305	0.00167225	0.00671972	0.0134032	0.949305	0.671972	1.34032
Omicron double-infection cohort	137	3057	0	7	0.00949305	0.00167225	0.00671972	0.0134032	0.949305	0.671972	1.34032
Omicron double-infection cohort	138	3050	0	3	0.00949305	0.00167225	0.00671972	0.0134032	0.949305	0.671972	1.34032
Omicron double-infection cohort	139	3047	0	6	0.00949305	0.00167225	0.00671972	0.0134032	0.949305	0.671972	1.34032
Omicron double-infection cohort	140	3041	0	2	0.00949305	0.00167225	0.00671972	0.0134032	0.949305	0.671972	1.34032
Omicron double-infection cohort	141	3039	0	2	0.00949305	0.00167225	0.00671972	0.0134032	0.949305	0.671972	1.34032
Omicron double-infection cohort	142	3037	0	4	0.00949305	0.00167225	0.00671972	0.0134032	0.949305	0.671972	1.34032
Omicron double-infection cohort	143	3033	0	5	0.00949305	0.00167225	0.00671972	0.0134032	0.949305	0.671972	1.34032
Omicron double-infection cohort	144	3028	0	3	0.00949305	0.00167225	0.00671972	0.0134032	0.949305	0.671972	1.34032
Omicron double-infection cohort	145	3025	0	1	0.00949305	0.00167225	0.00671972	0.0134032	0.949305	0.671972	1.34032
Omicron double-infection cohort	146	3024	0	3	0.00949305	0.00167225	0.00671972	0.0134032	0.949305	0.671972	1.34032
Omicron double-infection cohort	148	3021	0	1	0.00949305	0.00167225	0.00671972	0.0134032	0.949305	0.671972	1.34032
Omicron double-infection cohort	149	3020	2	1	0.010149	0.00173427	0.00725867	0.014182	1.0149	0.725867	1.4182
Omicron double-infection cohort	151	3017	0	1	0.010149	0.00173427	0.00725867	0.014182	1.0149	0.725867	1.4182
Omicron double-infection cohort	153	3016	0	1	0.010149	0.00173427	0.00725867	0.014182	1.0149	0.725867	1.4182
Omicron double-infection cohort	155	3015	0	3	0.010149	0.00173427	0.00725867	0.014182	1.0149	0.725867	1.4182
Omicron double-infection cohort	156	3012	0	1	0.010149	0.00173427	0.00725867	0.014182	1.0149	0.725867	1.4182
Omicron double-infection cohort	160	3011	1	0	0.0104778	0.00176458	0.00753014	0.0145707	1.04778	0.753014	1.45707
Omicron double-infection cohort	161	3010	0	2	0.0104778	0.00176458	0.00753014	0.0145707	1.04778	0.753014	1.45707
Omicron double-infection cohort	162	3008	0	1	0.0104778	0.00176458	0.00753014	0.0145707	1.04778	0.753014	1.45707
Omicron double-infection cohort	163	3007	0	2	0.0104778	0.00176458	0.00753014	0.0145707	1.04778	0.753014	1.45707
Omicron double-infection cohort	164	3005	0	1	0.0104778	0.00176458	0.00753014	0.0145707	1.04778	0.753014	1.45707
Omicron double-infection cohort	165	3004	0	3	0.0104778	0.00176458	0.00753014	0.0145707	1.04778	0.753014	1.45707
Omicron double-infection cohort	166	3001	1	0	0.0108075	0.00179454	0.00780321	0.0149597	1.08075	0.780321	1.49597
Omicron double-infection cohort	167	3000	1	0	0.0111372	0.00182398	0.00807716	0.0153476	1.11372	0.807716	1.53476
Omicron double-infection cohort	170	2999	1	0	0.0114669	0.00185293	0.00835197	0.0157345	1.14669	0.835197	1.57345
Omicron double-infection cohort	171	2998	0	1	0.0114669	0.00185293	0.00835197	0.0157345	1.14669	0.835197	1.57345
Omicron double-infection cohort	172	2997	1	0	0.0117968	0.00188145	0.00862766	0.0161205	1.17968	0.862766	1.61205
Omicron double-infection cohort	173	2996	1	0	0.0121266	0.00190951	0.00890413	0.0165056	1.21266	0.890413	1.65056
Omicron double-infection cohort	174	2995	1	0	0.0124565	0.00193715	0.00918134	0.0168899	1.24565	0.918134	1.68899
Omicron double-infection cohort	175	2994	1	1	0.0127863	0.00196438	0.00945927	0.0172733	1.27863	0.945927	1.72733
Omicron double-infection cohort	176	2992	0	1	0.0127863	0.00196438	0.00945927	0.0172733	1.27863	0.945927	1.72733
Omicron double-infection cohort	177	2991	1	1	0.0131164	0.00199126	0.00973806	0.0176562	1.31164	0.973806	1.76562
Omicron double-infection cohort	178	2989	1	2	0.0134465	0.00201779	0.0100176	0.0180385	1.34465	1.00176	1.80385
Omicron double-infection cohort	179	2986	2	0	0.0141073	0.00206983	0.0105789	0.0188014	1.41073	1.05789	1.88014
Omicron double-infection cohort	180	2984	2	0	0.0147681	0.00212052	0.0111426	0.0195616	1.47681	1.11426	1.95616
Omicron double-infection cohort	181	2982	1	1	0.0150985	0.00214539	0.0114253	0.0199408	1.50985	1.14253	1.99408
Omicron double-infection cohort	182	2980	0	2	0.0150985	0.00214539	0.0114253	0.0199408	1.50985	1.14253	1.99408
Omicron double-infection cohort	183	2978	0	1	0.0150985	0.00214539	0.0114253	0.0199408	1.50985	1.14253	1.99408
Omicron double-infection cohort	184	2977	0	1	0.0150985	0.00214539	0.0114253	0.0199408	1.50985	1.14253	1.99408
Omicron double-infection cohort	185	2976	1	1	0.0154295	0.00217005	0.0117089	0.02032	1.54295	1.17089	2.032
Omicron double-infection cohort	186	2974	0	3	0.0154295	0.00217005	0.0117089	0.02032	1.54295	1.17089	2.032
Omicron double-infection cohort	187	2971	0	1	0.0154295	0.00217005	0.0117089	0.02032	1.54295	1.17089	2.032
Omicron double-infection cohort	188	2970	1	0	0.015761	0.00219449	0.0119935	0.0206994	1.5761	1.19935	2.06994
Omicron double-infection cohort	189	2969	1	0	0.0160925	0.00221865	0.0122786	0.0210782	1.60925	1.22786	2.10782
Omicron double-infection cohort	191	2968	2	1	0.0167555	0.00226615	0.0128503	0.0218342	1.67555	1.28503	2.18342
Omicron double-infection cohort	192	2965	2	0	0.0174187	0.00231264	0.0134241	0.0225884	1.74187	1.34241	2.25884
Omicron double-infection cohort	193	2963	0	2	0.0174187	0.00231264	0.0134241	0.0225884	1.74187	1.34241	2.25884
Omicron double-infection cohort	195	2961	1	1	0.0177506	0.00233554	0.0137118	0.022965	1.77506	1.37118	2.2965
Omicron double-infection cohort	197	2959	3	1	0.0187464	0.0024029	0.0145778	0.0240925	1.87464	1.45778	2.40925
Omicron double-infection cohort	198	2955	0	1	0.0187464	0.0024029	0.0145778	0.0240925	1.87464	1.45778	2.40925
Omicron double-infection cohort	199	2954	2	0	0.0194108	0.00244677	0.0151574	0.0248425	1.94108	1.51574	2.48425
Omicron double-infection cohort	200	2952	1	2	0.0197429	0.00246838	0.0154478	0.0252169	1.97429	1.54478	2.52169
Omicron double-infection cohort	201	2949	0	1	0.0197429	0.00246838	0.0154478	0.0252169	1.97429	1.54478	2.52169
Omicron double-infection cohort	202	2948	1	0	0.0200755	0.00248984	0.0157389	0.0255913	2.00755	1.57389	2.55913
Omicron double-infection cohort	204	2947	2	0	0.0207405	0.00253217	0.0163221	0.0263389	2.07405	1.63221	2.63389
Omicron double-infection cohort	205	2945	0	1	0.0207405	0.00253217	0.0163221	0.0263389	2.07405	1.63221	2.63389
Omicron double-infection cohort	206	2944	0	2	0.0207405	0.00253217	0.0163221	0.0263389	2.07405	1.63221	2.63389
Omicron double-infection cohort	208	2942	2	0	0.0214062	0.00257383	0.0169072	0.0270859	2.14062	1.69072	2.70859
Omicron double-infection cohort	209	2940	0	1	0.0214062	0.00257383	0.0169072	0.0270859	2.14062	1.69072	2.70859
Omicron double-infection cohort	210	2939	0	1	0.0214062	0.00257383	0.0169072	0.0270859	2.14062	1.69072	2.70859
Omicron double-infection cohort	212	2938	1	1	0.0217393	0.00259442	0.0172004	0.0274591	2.17393	1.72004	2.74591
Omicron double-infection cohort	213	2936	0	1	0.0217393	0.00259442	0.0172004	0.0274591	2.17393	1.72004	2.74591
Omicron double-infection cohort	214	2935	1	0	0.0220726	0.00261486	0.0174941	0.0278323	2.20726	1.74941	2.78323
Omicron double-infection cohort	215	2934	0	1	0.0220726	0.00261486	0.0174941	0.0278323	2.20726	1.74941	2.78323
Omicron double-infection cohort	216	2933	0	1	0.0220726	0.00261486	0.0174941	0.0278323	2.20726	1.74941	2.78323
Omicron double-infection cohort	217	2932	0	3	0.0220726	0.00261486	0.0174941	0.0278323	2.20726	1.74941	2.78323
Omicron double-infection cohort	218	2929	0	1	0.0220726	0.00261486	0.0174941	0.0278323	2.20726	1.74941	2.78323
Omicron double-infection cohort	219	2928	0	2	0.0220726	0.00261486	0.0174941	0.0278323	2.20726	1.74941	2.78323
Omicron double-infection cohort	220	2926	1	3	0.0224068	0.00263524	0.0177889	0.0282062	2.24068	1.77889	2.82062
Omicron double-infection cohort	221	2922	1	3	0.0227414	0.00265549	0.0180842	0.0285803	2.27414	1.80842	2.85803
Omicron double-infection cohort	223	2918	0	2	0.0227414	0.00265549	0.0180842	0.0285803	2.27414	1.80842	2.85803
Omicron double-infection cohort	224	2916	0	2	0.0227414	0.00265549	0.0180842	0.0285803	2.27414	1.80842	2.85803
Omicron double-infection cohort	225	2914	0	1	0.0227414	0.00265549	0.0180842	0.0285803	2.27414	1.80842	2.85803
Omicron double-infection cohort	226	2913	0	4	0.0227414	0.00265549	0.0180842	0.0285803	2.27414	1.80842	2.85803
Omicron double-infection cohort	227	2909	0	2	0.0227414	0.00265549	0.0180842	0.0285803	2.27414	1.80842	2.85803
Omicron double-infection cohort	228	2907	1	3	0.0230776	0.00267577	0.0183811	0.0289561	2.30776	1.83811	2.89561
Omicron double-infection cohort	229	2903	2	1	0.0237506	0.00271592	0.0189764	0.0297076	2.37506	1.89764	2.97076
Omicron double-infection cohort	230	2900	0	2	0.0237506	0.00271592	0.0189764	0.0297076	2.37506	1.89764	2.97076
Omicron double-infection cohort	231	2898	1	4	0.0240875	0.00273579	0.0192748	0.0300832	2.40875	1.92748	3.00832
Omicron double-infection cohort	232	2893	0	3	0.0240875	0.00273579	0.0192748	0.0300832	2.40875	1.92748	3.00832
Omicron double-infection cohort	233	2890	0	2	0.0240875	0.00273579	0.0192748	0.0300832	2.40875	1.92748	3.00832
Omicron double-infection cohort	234	2888	1	2	0.0244254	0.00275564	0.0195743	0.0304599	2.44254	1.95743	3.04599
Omicron double-infection cohort	235	2885	0	4	0.0244254	0.00275564	0.0195743	0.0304599	2.44254	1.95743	3.04599
Omicron double-infection cohort	236	2881	1	3	0.024764	0.00277541	0.0198746	0.0308372	2.4764	1.98746	3.08372
Omicron double-infection cohort	237	2877	0	3	0.024764	0.00277541	0.0198746	0.0308372	2.4764	1.98746	3.08372
Omicron double-infection cohort	238	2874	0	2	0.024764	0.00277541	0.0198746	0.0308372	2.4764	1.98746	3.08372
Omicron double-infection cohort	239	2872	0	3	0.024764	0.00277541	0.0198746	0.0308372	2.4764	1.98746	3.08372
Omicron double-infection cohort	240	2869	1	2	0.0251039	0.00279518	0.0201763	0.0312158	2.51039	2.01763	3.12158
Omicron double-infection cohort	241	2866	1	8	0.0254441	0.00281483	0.0204784	0.0315944	2.54441	2.04784	3.15944
Omicron double-infection cohort	242	2857	0	4	0.0254441	0.00281483	0.0204784	0.0315944	2.54441	2.04784	3.15944
Omicron double-infection cohort	243	2853	0	2	0.0254441	0.00281483	0.0204784	0.0315944	2.54441	2.04784	3.15944
Omicron double-infection cohort	244	2851	1	5	0.0257859	0.00283452	0.0207821	0.0319747	2.57859	2.07821	3.19747
Omicron double-infection cohort	245	2845	0	5	0.0257859	0.00283452	0.0207821	0.0319747	2.57859	2.07821	3.19747
Omicron double-infection cohort	246	2840	0	3	0.0257859	0.00283452	0.0207821	0.0319747	2.57859	2.07821	3.19747
Omicron double-infection cohort	247	2837	1	8	0.0261293	0.00285424	0.0210873	0.0323568	2.61293	2.10873	3.23568
Omicron double-infection cohort	248	2828	0	6	0.0261293	0.00285424	0.0210873	0.0323568	2.61293	2.10873	3.23568
Omicron double-infection cohort	249	2822	0	2	0.0261293	0.00285424	0.0210873	0.0323568	2.61293	2.10873	3.23568
Omicron double-infection cohort	250	2820	0	2	0.0261293	0.00285424	0.0210873	0.0323568	2.61293	2.10873	3.23568
Omicron double-infection cohort	251	2818	0	6	0.0261293	0.00285424	0.0210873	0.0323568	2.61293	2.10873	3.23568
Omicron double-infection cohort	252	2812	1	5	0.0264756	0.00287416	0.0213952	0.0327422	2.64756	2.13952	3.27422
Omicron double-infection cohort	253	2806	0	4	0.0264756	0.00287416	0.0213952	0.0327422	2.64756	2.13952	3.27422
Omicron double-infection cohort	254	2802	0	9	0.0264756	0.00287416	0.0213952	0.0327422	2.64756	2.13952	3.27422
Omicron double-infection cohort	255	2793	0	2	0.0264756	0.00287416	0.0213952	0.0327422	2.64756	2.13952	3.27422
Omicron double-infection cohort	256	2791	0	3	0.0264756	0.00287416	0.0213952	0.0327422	2.64756	2.13952	3.27422
Omicron double-infection cohort	257	2788	0	2	0.0264756	0.00287416	0.0213952	0.0327422	2.64756	2.13952	3.27422
Omicron double-infection cohort	258	2786	0	2	0.0264756	0.00287416	0.0213952	0.0327422	2.64756	2.13952	3.27422
Omicron double-infection cohort	260	2784	1	0	0.0268253	0.00289432	0.021706	0.0331315	2.68253	2.1706	3.31315
Omicron double-infection cohort	261	2783	3	2	0.0278744	0.0029539	0.02264	0.0342976	2.78744	2.264	3.42976
Omicron double-infection cohort	262	2778	0	1	0.0278744	0.0029539	0.02264	0.0342976	2.78744	2.264	3.42976
Omicron double-infection cohort	264	2777	1	0	0.0282244	0.0029735	0.0229522	0.0346862	2.82244	2.29522	3.46862
Omicron double-infection cohort	266	2776	0	1	0.0282244	0.0029735	0.0229522	0.0346862	2.82244	2.29522	3.46862
Omicron double-infection cohort	267	2775	0	1	0.0282244	0.0029735	0.0229522	0.0346862	2.82244	2.29522	3.46862
Omicron double-infection cohort	268	2774	1	0	0.0285748	0.002993	0.0232648	0.0350748	2.85748	2.32648	3.50748
Omicron double-infection cohort	269	2773	0	1	0.0285748	0.002993	0.0232648	0.0350748	2.85748	2.32648	3.50748
Omicron double-infection cohort	272	2772	1	0	0.0289252	0.00301236	0.0235778	0.0354632	2.89252	2.35778	3.54632
Omicron double-infection cohort	273	2771	0	1	0.0289252	0.00301236	0.0235778	0.0354632	2.89252	2.35778	3.54632
Omicron double-infection cohort	274	2770	0	1	0.0289252	0.00301236	0.0235778	0.0354632	2.89252	2.35778	3.54632
Omicron double-infection cohort	275	2769	1	1	0.0292759	0.00303162	0.0238912	0.0358517	2.92759	2.38912	3.58517
Omicron double-infection cohort	276	2767	0	1	0.0292759	0.00303162	0.0238912	0.0358517	2.92759	2.38912	3.58517
Omicron double-infection cohort	278	2766	0	2	0.0292759	0.00303162	0.0238912	0.0358517	2.92759	2.38912	3.58517
Omicron double-infection cohort	279	2764	1	0	0.0296271	0.0030508	0.0242053	0.0362406	2.96271	2.42053	3.62406
Omicron double-infection cohort	281	2763	3	1	0.0306807	0.00310754	0.0251491	0.0374055	3.06807	2.51491	3.74055
Omicron double-infection cohort	283	2759	0	1	0.0306807	0.00310754	0.0251491	0.0374055	3.06807	2.51491	3.74055
Omicron double-infection cohort	285	2758	1	0	0.0310322	0.00312622	0.0254644	0.0377935	3.10322	2.54644	3.77935
Omicron double-infection cohort	288	2757	2	1	0.0317351	0.00316322	0.0260956	0.038569	3.17351	2.60956	3.8569
Omicron double-infection cohort	290	2754	2	0	0.0324383	0.00319976	0.0267279	0.0393437	3.24383	2.67279	3.93437
Omicron double-infection cohort	291	2752	3	0	0.033493	0.00325371	0.027678	0.0405041	3.3493	2.7678	4.05041
Omicron double-infection cohort	292	2749	1	0	0.0338446	0.00327146	0.0279951	0.0408904	3.38446	2.79951	4.08904
Omicron double-infection cohort	295	2748	1	0	0.0341962	0.00328911	0.0283124	0.0412765	3.41962	2.83124	4.12765
Omicron double-infection cohort	296	2747	0	1	0.0341962	0.00328911	0.0283124	0.0412765	3.41962	2.83124	4.12765
Omicron double-infection cohort	297	2746	1	1	0.0345479	0.00330666	0.02863	0.0416625	3.45479	2.863	4.16625
Omicron double-infection cohort	298	2744	0	1	0.0345479	0.00330666	0.02863	0.0416625	3.45479	2.863	4.16625
Omicron double-infection cohort	299	2743	1	0	0.0348999	0.00332414	0.028948	0.0420487	3.48999	2.8948	4.20487
Omicron double-infection cohort	300	2742	1	0	0.0352518	0.00334151	0.0292662	0.0424346	3.52518	2.92662	4.24346
Omicron double-infection cohort	302	2741	1	0	0.0356038	0.00335877	0.0295846	0.0428203	3.56038	2.95846	4.28203
Omicron double-infection cohort	303	2740	0	1	0.0356038	0.00335877	0.0295846	0.0428203	3.56038	2.95846	4.28203
Omicron double-infection cohort	305	2739	2	0	0.036308	0.00339303	0.0302222	0.0435914	3.6308	3.02222	4.35914
Omicron double-infection cohort	306	2737	2	0	0.0370122	0.00342689	0.0308605	0.0443618	3.70122	3.08605	4.43618
Omicron double-infection cohort	307	2735	1	0	0.0373643	0.00344368	0.0311799	0.0447467	3.73643	3.11799	4.47467
Omicron double-infection cohort	309	2734	0	1	0.0373643	0.00344368	0.0311799	0.0447467	3.73643	3.11799	4.47467
Omicron double-infection cohort	311	2733	2	0	0.0380687	0.003477	0.0318195	0.0455162	3.80687	3.18195	4.55162
Omicron double-infection cohort	316	2731	1	0	0.038421	0.00349352	0.0321396	0.0459006	3.8421	3.21396	4.59006
Omicron double-infection cohort	317	2730	2	1	0.0391254	0.0035263	0.0327801	0.046669	3.91254	3.27801	4.6669
Omicron double-infection cohort	318	2727	2	0	0.0398301	0.00355875	0.0334216	0.047437	3.98301	3.34216	4.7437
Omicron double-infection cohort	319	2725	1	0	0.0401825	0.00357484	0.0337426	0.0478208	4.01825	3.37426	4.78208
Omicron double-infection cohort	320	2724	2	0	0.0408872	0.00360678	0.034385	0.0485877	4.08872	3.4385	4.85877
Omicron double-infection cohort	322	2722	1	0	0.0412396	0.00362262	0.0347064	0.048971	4.12396	3.47064	4.8971
Omicron double-infection cohort	325	2721	1	0	0.0415919	0.00363839	0.035028	0.049354	4.15919	3.5028	4.9354
Omicron double-infection cohort	326	2720	1	0	0.0419443	0.00365407	0.0353497	0.0497369	4.19443	3.53497	4.97369
Omicron double-infection cohort	327	2719	2	0	0.042649	0.00368521	0.0359937	0.0505023	4.2649	3.59937	5.05023
Omicron double-infection cohort	328	2717	1	0	0.0430013	0.00370066	0.0363158	0.0508847	4.30013	3.63158	5.08847
Omicron double-infection cohort	329	2716	1	0	0.0433537	0.00371603	0.0366382	0.051267	4.33537	3.66382	5.1267
Omicron double-infection cohort	330	2715	1	0	0.043706	0.00373133	0.0369606	0.0516492	4.3706	3.69606	5.16492
Omicron double-infection cohort	331	2714	1	0	0.0440584	0.00374655	0.0372832	0.0520311	4.40584	3.72832	5.20311
Omicron double-infection cohort	333	2713	1	1	0.0444108	0.00376171	0.037606	0.052413	4.44108	3.7606	5.2413
Omicron double-infection cohort	334	2711	0	1	0.0444108	0.00376171	0.037606	0.052413	4.44108	3.7606	5.2413
Omicron double-infection cohort	336	2710	1	0	0.0447634	0.00377681	0.037929	0.052795	4.47634	3.7929	5.2795
Omicron double-infection cohort	337	2709	1	0	0.045116	0.00379184	0.0382523	0.0531769	4.5116	3.82523	5.31769
Omicron double-infection cohort	339	2708	3	0	0.0461738	0.00383651	0.0392227	0.0543216	4.61738	3.92227	5.43216
Omicron double-infection cohort	340	2705	1	0	0.0465265	0.00385126	0.0395465	0.0547029	4.65265	3.95465	5.47029
Omicron double-infection cohort	341	2704	1	2	0.0468791	0.00386595	0.0398704	0.0550841	4.68791	3.98704	5.50841
Omicron double-infection cohort	342	2701	2	0	0.0475848	0.00389516	0.0405189	0.0558466	4.75848	4.05189	5.58466
Omicron double-infection cohort	343	2699	1	0	0.0479377	0.00390967	0.0408434	0.0562277	4.79377	4.08434	5.62277
Omicron double-infection cohort	344	2698	1	1	0.0482906	0.00392411	0.041168	0.0566086	4.82906	4.1168	5.66086
Omicron double-infection cohort	345	2696	0	1	0.0482906	0.00392411	0.041168	0.0566086	4.82906	4.1168	5.66086
Omicron double-infection cohort	346	2695	0	1	0.0482906	0.00392411	0.041168	0.0566086	4.82906	4.1168	5.66086
Omicron double-infection cohort	348	2694	0	2	0.0482906	0.00392411	0.041168	0.0566086	4.82906	4.1168	5.66086
Omicron double-infection cohort	350	2692	1	0	0.0486441	0.00393855	0.0414933	0.0569902	4.86441	4.14933	5.69902
Omicron double-infection cohort	351	2691	0	1	0.0486441	0.00393855	0.0414933	0.0569902	4.86441	4.14933	5.69902
Omicron double-infection cohort	352	2690	0	2	0.0486441	0.00393855	0.0414933	0.0569902	4.86441	4.14933	5.69902
Omicron double-infection cohort	353	2688	2	2	0.049352	0.0039673	0.0421448	0.057754	4.9352	4.21448	5.7754
Omicron double-infection cohort	354	2684	0	2	0.049352	0.0039673	0.0421448	0.057754	4.9352	4.21448	5.7754
Omicron double-infection cohort	355	2682	2	1	0.0500609	0.00399588	0.0427978	0.0585184	5.00609	4.27978	5.85184
Omicron double-infection cohort	357	2679	2	1	0.0507701	0.00402424	0.0434514	0.0592827	5.07701	4.34514	5.92827
Omicron double-infection cohort	358	2676	1	3	0.0511248	0.00403834	0.0437785	0.0596649	5.11248	4.37785	5.96649
Omicron double-infection cohort	359	2672	1	3	0.0514799	0.00405241	0.044106	0.0600473	5.14799	4.4106	6.00473
Omicron double-infection cohort	360	2668	1	5	0.0518354	0.00406646	0.044434	0.0604301	5.18354	4.4434	6.04301
Omicron double-infection cohort	361	2662	0	10	0.0518354	0.00406646	0.044434	0.0604301	5.18354	4.4434	6.04301
Omicron double-infection cohort	363	2652	0	6	0.0518354	0.00406646	0.044434	0.0604301	5.18354	4.4434	6.04301
Omicron double-infection cohort	364	2646	1	3	0.0521937	0.00408068	0.0447645	0.0608162	5.21937	4.47645	6.08162
Omicron double-infection cohort	365	2642	2	4	0.0529112	0.00410901	0.0454266	0.0615888	5.29112	4.54266	6.15888
Omicron double-infection cohort	366	2636	0	5	0.0529112	0.00410901	0.0454266	0.0615888	5.29112	4.54266	6.15888
Omicron double-infection cohort	367	2631	1	2	0.0532712	0.00412318	0.0457588	0.0619764	5.32712	4.57588	6.19764
Omicron double-infection cohort	368	2628	1	1	0.0536315	0.00413732	0.0460914	0.0623641	5.36315	4.60914	6.23641
Omicron double-infection cohort	369	2626	0	1	0.0536315	0.00413732	0.0460914	0.0623641	5.36315	4.60914	6.23641
Omicron double-infection cohort	370	2625	1	6	0.053992	0.00415142	0.0464243	0.0627521	5.3992	4.64243	6.27521
Omicron double-infection cohort	371	2618	2	5	0.0547147	0.00417959	0.0470919	0.0635296	5.47147	4.70919	6.35296
Omicron double-infection cohort	372	2611	0	5	0.0547147	0.00417959	0.0470919	0.0635296	5.47147	4.70919	6.35296
Omicron double-infection cohort	373	2606	0	6	0.0547147	0.00417959	0.0470919	0.0635296	5.47147	4.70919	6.35296
Omicron double-infection cohort	374	2600	0	5	0.0547147	0.00417959	0.0470919	0.0635296	5.47147	4.70919	6.35296
Omicron double-infection cohort	375	2595	0	8	0.0547147	0.00417959	0.0470919	0.0635296	5.47147	4.70919	6.35296
Omicron double-infection cohort	376	2587	0	4	0.0547147	0.00417959	0.0470919	0.0635296	5.47147	4.70919	6.35296
Omicron double-infection cohort	377	2583	0	6	0.0547147	0.00417959	0.0470919	0.0635296	5.47147	4.70919	6.35296
Omicron double-infection cohort	378	2577	1	3	0.0550815	0.00419403	0.0474305	0.0639247	5.50815	4.74305	6.39247
Omicron double-infection cohort	379	2573	1	10	0.0554487	0.00420845	0.0477696	0.06432	5.54487	4.77696	6.432
Omicron double-infection cohort	380	2562	2	7	0.0561861	0.00423734	0.0484506	0.0651138	5.61861	4.84506	6.51138
Omicron double-infection cohort	381	2553	1	10	0.0565558	0.00425177	0.0487921	0.0655117	5.65558	4.87921	6.55117
Omicron double-infection cohort	382	2542	0	7	0.0565558	0.00425177	0.0487921	0.0655117	5.65558	4.87921	6.55117
Omicron double-infection cohort	383	2535	1	0	0.0569279	0.00426635	0.0491358	0.0659124	5.69279	4.91358	6.59124
Omicron double-infection cohort	384	2534	2	3	0.0576723	0.00429533	0.0498236	0.0667134	5.76723	4.98236	6.67134
Omicron double-infection cohort	385	2529	1	8	0.0580449	0.00430976	0.050168	0.0671142	5.80449	5.0168	6.71142
Omicron double-infection cohort	386	2520	3	3	0.0591663	0.00435299	0.051205	0.0683201	5.91663	5.1205	6.83201
Omicron double-infection cohort	387	2514	0	7	0.0591663	0.00435299	0.051205	0.0683201	5.91663	5.1205	6.83201
Omicron double-infection cohort	388	2507	2	3	0.0599168	0.00438175	0.0518995	0.0691269	5.99168	5.18995	6.91269
Omicron double-infection cohort	389	2502	1	5	0.0602926	0.00439608	0.0522473	0.0695306	6.02926	5.22473	6.95306
Omicron double-infection cohort	390	2496	1	1	0.060669	0.00441041	0.0525958	0.0699351	6.0669	5.25958	6.99351
Omicron double-infection cohort	391	2494	0	3	0.060669	0.00441041	0.0525958	0.0699351	6.0669	5.25958	6.99351
Omicron double-infection cohort	392	2491	1	3	0.0610461	0.00442473	0.0529449	0.0703402	6.10461	5.29449	7.03402
Omicron double-infection cohort	393	2487	0	3	0.0610461	0.00442473	0.0529449	0.0703402	6.10461	5.29449	7.03402
Omicron double-infection cohort	394	2484	2	5	0.0618021	0.00445334	0.0536451	0.0711522	6.18021	5.36451	7.11522
Omicron double-infection cohort	395	2477	2	6	0.0625597	0.00448185	0.054347	0.0719654	6.25597	5.4347	7.19654
Omicron double-infection cohort	396	2469	0	10	0.0625597	0.00448185	0.054347	0.0719654	6.25597	5.4347	7.19654
Omicron double-infection cohort	397	2459	1	7	0.0629409	0.00449621	0.0547002	0.0723748	6.29409	5.47002	7.23748
Omicron double-infection cohort	398	2451	0	12	0.0629409	0.00449621	0.0547002	0.0723748	6.29409	5.47002	7.23748
Omicron double-infection cohort	399	2439	1	11	0.0633251	0.00451075	0.0550561	0.0727875	6.33251	5.50561	7.27875
Omicron double-infection cohort	400	2427	1	13	0.063711	0.00452537	0.0554135	0.0732021	6.3711	5.54135	7.32021
Omicron double-infection cohort	401	2413	1	20	0.064099	0.0045401	0.0557729	0.073619	6.4099	5.57729	7.3619
Omicron double-infection cohort	402	2392	1	33	0.0644903	0.00455503	0.0561351	0.0740396	6.44903	5.61351	7.40396
Omicron double-infection cohort	403	2358	1	12	0.0648871	0.00457034	0.0565021	0.0744664	6.48871	5.65021	7.44664
Omicron double-infection cohort	404	2345	0	3	0.0648871	0.00457034	0.0565021	0.0744664	6.48871	5.65021	7.44664
Omicron double-infection cohort	405	2342	0	3	0.0648871	0.00457034	0.0565021	0.0744664	6.48871	5.65021	7.44664
Omicron double-infection cohort	406	2339	0	8	0.0648871	0.00457034	0.0565021	0.0744664	6.48871	5.65021	7.44664
Omicron double-infection cohort	407	2331	0	10	0.0648871	0.00457034	0.0565021	0.0744664	6.48871	5.65021	7.44664
Omicron double-infection cohort	408	2321	0	7	0.0648871	0.00457034	0.0565021	0.0744664	6.48871	5.65021	7.44664
Omicron double-infection cohort	409	2314	0	12	0.0648871	0.00457034	0.0565021	0.0744664	6.48871	5.65021	7.44664
Omicron double-infection cohort	410	2302	0	8	0.0648871	0.00457034	0.0565021	0.0744664	6.48871	5.65021	7.44664
Omicron double-infection cohort	411	2294	0	3	0.0648871	0.00457034	0.0565021	0.0744664	6.48871	5.65021	7.44664
Omicron double-infection cohort	412	2291	1	2	0.0652952	0.00458654	0.0568789	0.0749066	6.52952	5.68789	7.49066
Omicron double-infection cohort	413	2288	0	2	0.0652952	0.00458654	0.0568789	0.0749066	6.52952	5.68789	7.49066
Omicron double-infection cohort	414	2286	0	6	0.0652952	0.00458654	0.0568789	0.0749066	6.52952	5.68789	7.49066
Omicron double-infection cohort	415	2280	0	9	0.0652952	0.00458654	0.0568789	0.0749066	6.52952	5.68789	7.49066
Omicron double-infection cohort	416	2271	2	4	0.0661184	0.00461929	0.0576388	0.0757945	6.61184	5.76388	7.57945
Omicron double-infection cohort	417	2265	1	6	0.0665307	0.00463561	0.0580195	0.0762391	6.65307	5.80195	7.62391
Omicron double-infection cohort	418	2258	0	3	0.0665307	0.00463561	0.0580195	0.0762391	6.65307	5.80195	7.62391
Omicron double-infection cohort	419	2255	0	3	0.0665307	0.00463561	0.0580195	0.0762391	6.65307	5.80195	7.62391
Omicron double-infection cohort	421	2252	1	5	0.0669452	0.00465205	0.0584022	0.0766861	6.69452	5.84022	7.66861
Omicron double-infection cohort	422	2246	0	5	0.0669452	0.00465205	0.0584022	0.0766861	6.69452	5.84022	7.66861
Omicron double-infection cohort	423	2241	0	7	0.0669452	0.00465205	0.0584022	0.0766861	6.69452	5.84022	7.66861
Omicron double-infection cohort	424	2234	1	3	0.0673629	0.00466868	0.0587878	0.0771367	6.73629	5.87878	7.71367
Omicron double-infection cohort	425	2230	1	2	0.0677811	0.00468528	0.0591739	0.0775878	6.77811	5.91739	7.75878
Omicron double-infection cohort	426	2227	0	6	0.0677811	0.00468528	0.0591739	0.0775878	6.77811	5.91739	7.75878
Omicron double-infection cohort	427	2221	1	2	0.0682008	0.00470193	0.0595615	0.0780404	6.82008	5.95615	7.80405
Omicron double-infection cohort	428	2218	0	4	0.0682008	0.00470193	0.0595615	0.0780404	6.82008	5.95615	7.80405
Omicron double-infection cohort	429	2214	0	2	0.0682008	0.00470193	0.0595615	0.0780404	6.82008	5.95615	7.80405
Omicron double-infection cohort	430	2212	1	1	0.0686221	0.00471864	0.0599504	0.0784948	6.86221	5.99504	7.84948
Omicron double-infection cohort	431	2210	1	2	0.0690435	0.00473529	0.0603397	0.0789492	6.90435	6.03397	7.89492
Omicron double-infection cohort	432	2207	0	1	0.0690435	0.00473529	0.0603397	0.0789492	6.90435	6.03397	7.89492
Omicron double-infection cohort	433	2206	1	2	0.0694655	0.00475191	0.0607296	0.0794041	6.94655	6.07296	7.94041
Omicron double-infection cohort	434	2203	1	4	0.0698879	0.00476849	0.0611199	0.0798593	6.98879	6.11199	7.98593
Omicron double-infection cohort	435	2198	1	6	0.0703111	0.00478506	0.0615111	0.0803152	7.03111	6.15111	8.03152
Omicron double-infection cohort	436	2191	1	0	0.0707354	0.00480165	0.0619033	0.0807724	7.07354	6.19033	8.07724
Omicron double-infection cohort	437	2190	0	2	0.0707354	0.00480165	0.0619033	0.0807724	7.07354	6.19033	8.07724
Omicron double-infection cohort	438	2188	0	1	0.0707354	0.00480165	0.0619033	0.0807724	7.07354	6.19033	8.07724
Omicron double-infection cohort	440	2187	1	0	0.0711603	0.00481822	0.0622962	0.0812301	7.11603	6.22962	8.12301
Omicron double-infection cohort	441	2186	1	2	0.0715852	0.00483471	0.0626892	0.0816876	7.15852	6.26892	8.16876
Omicron double-infection cohort	443	2183	2	2	0.0724358	0.00486755	0.0634763	0.0826031	7.24358	6.34763	8.26031
Omicron double-infection cohort	444	2179	0	2	0.0724358	0.00486755	0.0634763	0.0826031	7.24358	6.34763	8.26031
Omicron double-infection cohort	445	2177	0	2	0.0724358	0.00486755	0.0634763	0.0826031	7.24358	6.34763	8.26031
Omicron double-infection cohort	446	2175	2	1	0.0732887	0.0049003	0.0642659	0.0835208	7.32887	6.42659	8.35208
Omicron double-infection cohort	448	2172	2	1	0.074142	0.00493279	0.0650563	0.0844384	7.4142	6.50563	8.44384
Omicron double-infection cohort	449	2169	1	1	0.0745689	0.00494895	0.0654519	0.0848972	7.45689	6.54519	8.48972
Omicron double-infection cohort	451	2167	1	2	0.074996	0.00496506	0.0658477	0.085356	7.4996	6.58477	8.5356
Omicron double-infection cohort	452	2164	0	1	0.074996	0.00496506	0.0658477	0.085356	7.4996	6.58477	8.5356
Omicron double-infection cohort	453	2163	0	1	0.074996	0.00496506	0.0658477	0.085356	7.4996	6.58477	8.5356
Omicron double-infection cohort	454	2162	2	0	0.0758517	0.0049972	0.0666412	0.0862752	7.58517	6.66412	8.62752
Omicron double-infection cohort	455	2160	2	1	0.0767073	0.00502907	0.0674351	0.0871938	7.67073	6.74351	8.71938
Omicron double-infection cohort	456	2157	2	1	0.0775634	0.00506071	0.0682299	0.0881123	7.75634	6.82299	8.81123
Omicron double-infection cohort	457	2154	0	1	0.0775634	0.00506071	0.0682299	0.0881123	7.75634	6.82299	8.81123
Omicron double-infection cohort	458	2153	2	2	0.0784203	0.00509215	0.0690258	0.0890312	7.84203	6.90258	8.90312
Omicron double-infection cohort	459	2149	0	1	0.0784203	0.00509215	0.0690258	0.0890312	7.84203	6.90258	8.90312
Omicron double-infection cohort	460	2148	2	0	0.0792784	0.00512343	0.0698232	0.0899509	7.92784	6.98232	8.99509
Omicron double-infection cohort	461	2146	1	0	0.0797074	0.00513898	0.070222	0.0904106	7.97074	7.0222	9.04106
Omicron double-infection cohort	462	2145	1	0	0.0801365	0.00515446	0.070621	0.0908702	8.01365	7.0621	9.08702
Omicron double-infection cohort	463	2144	2	2	0.0809946	0.00518524	0.0714193	0.0917889	8.09946	7.14193	9.17889
Omicron double-infection cohort	465	2140	1	1	0.081424	0.00520057	0.071819	0.0922485	8.1424	7.1819	9.22485
Omicron double-infection cohort	466	2138	3	2	0.0827129	0.00524624	0.0730192	0.0936273	8.27129	7.30192	9.36273
Omicron double-infection cohort	469	2133	0	2	0.0827129	0.00524624	0.0730192	0.0936273	8.27129	7.30192	9.36273
Omicron double-infection cohort	470	2131	1	1	0.0831434	0.00526141	0.0734201	0.0940876	8.31434	7.34201	9.40876
Omicron double-infection cohort	471	2129	1	0	0.083574	0.00527654	0.0738214	0.094548	8.3574	7.38214	9.4548
Omicron double-infection cohort	472	2128	0	1	0.083574	0.00527654	0.0738214	0.094548	8.3574	7.38214	9.4548
Omicron double-infection cohort	475	2127	0	1	0.083574	0.00527654	0.0738214	0.094548	8.3574	7.38214	9.4548
Omicron double-infection cohort	476	2126	1	0	0.0840051	0.00529163	0.0742231	0.0950088	8.40051	7.42231	9.50088
Omicron double-infection cohort	478	2125	0	1	0.0840051	0.00529163	0.0742231	0.0950088	8.40051	7.42231	9.50088
Omicron double-infection cohort	479	2124	1	2	0.0844363	0.00530668	0.0746251	0.0954696	8.44363	7.46251	9.54696
Omicron double-infection cohort	481	2121	0	1	0.0844363	0.00530668	0.0746251	0.0954696	8.44363	7.46251	9.54696
Omicron double-infection cohort	482	2120	1	2	0.0848682	0.00532173	0.0750277	0.0959311	8.48682	7.50277	9.59311
Omicron double-infection cohort	483	2117	0	1	0.0848682	0.00532173	0.0750277	0.0959311	8.48682	7.50277	9.59311
Omicron double-infection cohort	484	2116	0	1	0.0848682	0.00532173	0.0750277	0.0959311	8.48682	7.50277	9.59311
Omicron double-infection cohort	485	2115	0	4	0.0848682	0.00532173	0.0750277	0.0959311	8.48682	7.50277	9.59311
Omicron double-infection cohort	486	2111	1	4	0.0853017	0.00533683	0.0754319	0.0963943	8.53017	7.54319	9.63943
Omicron double-infection cohort	487	2106	0	2	0.0853017	0.00533683	0.0754319	0.0963943	8.53017	7.54319	9.63943
Omicron double-infection cohort	488	2104	0	1	0.0853017	0.00533683	0.0754319	0.0963943	8.53017	7.54319	9.63943
Omicron double-infection cohort	491	2103	2	4	0.0861716	0.00536709	0.0762429	0.0973237	8.61716	7.62429	9.73237
Omicron double-infection cohort	492	2097	0	2	0.0861716	0.00536709	0.0762429	0.0973237	8.61716	7.62429	9.73237
Omicron double-infection cohort	493	2095	0	8	0.0861716	0.00536709	0.0762429	0.0973237	8.61716	7.62429	9.73237
Omicron double-infection cohort	494	2087	0	4	0.0861716	0.00536709	0.0762429	0.0973237	8.61716	7.62429	9.73237
Omicron double-infection cohort	495	2083	0	1	0.0861716	0.00536709	0.0762429	0.0973237	8.61716	7.62429	9.73237
Omicron double-infection cohort	496	2082	0	2	0.0861716	0.00536709	0.0762429	0.0973237	8.61716	7.62429	9.73237
Omicron double-infection cohort	497	2080	1	3	0.086611	0.00538246	0.0766524	0.0977934	8.6611	7.66524	9.77934
Omicron double-infection cohort	498	2076	1	2	0.0870509	0.00539782	0.0770626	0.0982636	8.70509	7.70626	9.82636
Omicron double-infection cohort	499	2073	0	1	0.0870509	0.00539782	0.0770626	0.0982636	8.70509	7.70626	9.82636
Omicron double-infection cohort	500	2072	0	5	0.0870509	0.00539782	0.0770626	0.0982636	8.70509	7.70626	9.82636
Omicron double-infection cohort	501	2067	1	2	0.0874926	0.00541325	0.0774743	0.0987357	8.74926	7.74743	9.87357
Omicron double-infection cohort	502	2064	1	1	0.0879347	0.00542865	0.0778865	0.0992081	8.79347	7.78865	9.92081
Omicron double-infection cohort	503	2062	1	5	0.088377	0.00544401	0.078299	0.0996807	8.8377	7.8299	9.96807
Omicron double-infection cohort	504	2056	0	6	0.088377	0.00544401	0.078299	0.0996807	8.8377	7.8299	9.96807
Omicron double-infection cohort	505	2050	1	8	0.0888217	0.00545948	0.0787136	0.100156	8.88217	7.87136	10.0156
Omicron double-infection cohort	506	2041	0	8	0.0888217	0.00545948	0.0787136	0.100156	8.88217	7.87136	10.0156
Omicron double-infection cohort	507	2033	0	5	0.0888217	0.00545948	0.0787136	0.100156	8.88217	7.87136	10.0156
Omicron double-infection cohort	508	2028	0	6	0.0888217	0.00545948	0.0787136	0.100156	8.88217	7.87136	10.0156
Omicron double-infection cohort	509	2022	1	3	0.0892724	0.00547535	0.0791335	0.100638	8.92724	7.91335	10.0638
Omicron double-infection cohort	510	2018	0	5	0.0892724	0.00547535	0.0791335	0.100638	8.92724	7.91335	10.0638
Omicron double-infection cohort	511	2013	0	8	0.0892724	0.00547535	0.0791335	0.100638	8.92724	7.91335	10.0638
Omicron double-infection cohort	512	2005	1	3	0.0897266	0.00549143	0.0795565	0.101124	8.97266	7.95565	10.1124
Omicron double-infection cohort	513	2001	0	11	0.0897266	0.00549143	0.0795565	0.101124	8.97266	7.95565	10.1124
Omicron double-infection cohort	514	1990	0	2	0.0897266	0.00549143	0.0795565	0.101124	8.97266	7.95565	10.1124
Omicron double-infection cohort	515	1988	1	2	0.0901845	0.00550772	0.0799829	0.101614	9.01845	7.99829	10.1614
Omicron double-infection cohort	516	1985	0	6	0.0901845	0.00550772	0.0799829	0.101614	9.01845	7.99829	10.1614
Omicron double-infection cohort	517	1979	0	6	0.0901845	0.00550772	0.0799829	0.101614	9.01845	7.99829	10.1614
Omicron double-infection cohort	518	1973	0	10	0.0901845	0.00550772	0.0799829	0.101614	9.01845	7.99829	10.1614
Omicron double-infection cohort	519	1963	1	7	0.090648	0.00552438	0.0804141	0.10211	9.0648	8.04141	10.211
Omicron double-infection cohort	520	1955	0	10	0.090648	0.00552438	0.0804141	0.10211	9.0648	8.04141	10.211
Omicron double-infection cohort	521	1945	0	8	0.090648	0.00552438	0.0804141	0.10211	9.0648	8.04141	10.211
Omicron double-infection cohort	522	1937	0	11	0.090648	0.00552438	0.0804141	0.10211	9.0648	8.04141	10.211
Omicron double-infection cohort	523	1926	0	3	0.090648	0.00552438	0.0804141	0.10211	9.0648	8.04141	10.211
Omicron double-infection cohort	524	1923	1	15	0.0911208	0.00554171	0.0808536	0.102618	9.11208	8.08536	10.2618
Omicron double-infection cohort	525	1907	0	10	0.0911208	0.00554171	0.0808536	0.102618	9.11208	8.08536	10.2618
Omicron double-infection cohort	526	1897	0	17	0.0911208	0.00554171	0.0808536	0.102618	9.11208	8.08536	10.2618
Omicron double-infection cohort	527	1880	0	16	0.0911208	0.00554171	0.0808536	0.102618	9.11208	8.08536	10.2618
Omicron double-infection cohort	528	1864	0	15	0.0911208	0.00554171	0.0808536	0.102618	9.11208	8.08536	10.2618
Omicron double-infection cohort	529	1849	0	9	0.0911208	0.00554171	0.0808536	0.102618	9.11208	8.08536	10.2618
Omicron double-infection cohort	530	1840	0	6	0.0911208	0.00554171	0.0808536	0.102618	9.11208	8.08536	10.2618
Omicron double-infection cohort	531	1834	0	9	0.0911208	0.00554171	0.0808536	0.102618	9.11208	8.08536	10.2618
Omicron double-infection cohort	532	1825	0	12	0.0911208	0.00554171	0.0808536	0.102618	9.11208	8.08536	10.2618
Omicron double-infection cohort	533	1813	0	4	0.0911208	0.00554171	0.0808536	0.102618	9.11208	8.08536	10.2618
Omicron double-infection cohort	534	1809	2	8	0.0921257	0.00558095	0.0817831	0.103701	9.21257	8.17831	10.3701
Omicron double-infection cohort	535	1799	0	7	0.0921257	0.00558095	0.0817831	0.103701	9.21257	8.17831	10.3701
Omicron double-infection cohort	536	1792	0	3	0.0921257	0.00558095	0.0817831	0.103701	9.21257	8.17831	10.3701
Omicron double-infection cohort	537	1789	1	4	0.0926332	0.00560085	0.0822524	0.104248	9.26332	8.22524	10.4248
Omicron double-infection cohort	538	1784	0	2	0.0926332	0.00560085	0.0822524	0.104248	9.26332	8.22524	10.4248
Omicron double-infection cohort	539	1782	0	4	0.0926332	0.00560085	0.0822524	0.104248	9.26332	8.22524	10.4248
Omicron double-infection cohort	540	1778	0	1	0.0926332	0.00560085	0.0822524	0.104248	9.26332	8.22524	10.4248
Omicron double-infection cohort	541	1777	0	7	0.0926332	0.00560085	0.0822524	0.104248	9.26332	8.22524	10.4248
Omicron double-infection cohort	542	1770	0	4	0.0926332	0.00560085	0.0822524	0.104248	9.26332	8.22524	10.4248
Omicron double-infection cohort	543	1766	0	3	0.0926332	0.00560085	0.0822524	0.104248	9.26332	8.22524	10.4248
Omicron double-infection cohort	544	1763	0	5	0.0926332	0.00560085	0.0822524	0.104248	9.26332	8.22524	10.4248
Omicron double-infection cohort	545	1758	1	2	0.0931493	0.0056214	0.0827292	0.104805	9.31493	8.27292	10.4805
Omicron double-infection cohort	546	1755	0	10	0.0931493	0.0056214	0.0827292	0.104805	9.31493	8.27292	10.4805
Omicron double-infection cohort	547	1745	0	9	0.0931493	0.0056214	0.0827292	0.104805	9.31493	8.27292	10.4805
Omicron double-infection cohort	548	1736	0	4	0.0931493	0.0056214	0.0827292	0.104805	9.31493	8.27292	10.4805
Omicron double-infection cohort	549	1732	1	2	0.0936729	0.00564249	0.0832124	0.105371	9.36729	8.32124	10.5371
Omicron double-infection cohort	550	1729	0	2	0.0936729	0.00564249	0.0832124	0.105371	9.36729	8.32124	10.5371
Omicron double-infection cohort	551	1727	0	2	0.0936729	0.00564249	0.0832124	0.105371	9.36729	8.32124	10.5371
Omicron double-infection cohort	552	1725	0	6	0.0936729	0.00564249	0.0832124	0.105371	9.36729	8.32124	10.5371
Omicron double-infection cohort	553	1719	0	3	0.0936729	0.00564249	0.0832124	0.105371	9.36729	8.32124	10.5371
Omicron double-infection cohort	554	1716	1	6	0.094201	0.00566386	0.0836997	0.105942	9.4201	8.36997	10.5942
Omicron double-infection cohort	555	1709	1	16	0.0947311	0.00568529	0.0841887	0.106515	9.47311	8.41887	10.6515
Omicron double-infection cohort	556	1692	0	8	0.0947311	0.00568529	0.0841887	0.106515	9.47311	8.41887	10.6515
Omicron double-infection cohort	557	1684	0	3	0.0947311	0.00568529	0.0841887	0.106515	9.47311	8.41887	10.6515
Omicron double-infection cohort	558	1681	2	1	0.0958081	0.00572931	0.0851817	0.10768	9.58081	8.51817	10.768
Omicron double-infection cohort	559	1678	0	5	0.0958081	0.00572931	0.0851817	0.10768	9.58081	8.51817	10.768
Omicron double-infection cohort	561	1673	0	8	0.0958081	0.00572931	0.0851817	0.10768	9.58081	8.51817	10.768
Omicron double-infection cohort	562	1665	0	7	0.0958081	0.00572931	0.0851817	0.10768	9.58081	8.51817	10.768
Omicron double-infection cohort	563	1658	1	15	0.0963535	0.00575175	0.0856842	0.108271	9.63535	8.56842	10.8271
Omicron double-infection cohort	564	1642	0	7	0.0963535	0.00575175	0.0856842	0.108271	9.63535	8.56842	10.8271
Omicron double-infection cohort	565	1635	0	1	0.0963535	0.00575175	0.0856842	0.108271	9.63535	8.56842	10.8271
Omicron double-infection cohort	566	1634	0	5	0.0963535	0.00575175	0.0856842	0.108271	9.63535	8.56842	10.8271
Omicron double-infection cohort	567	1629	0	9	0.0963535	0.00575175	0.0856842	0.108271	9.63535	8.56842	10.8271
Omicron double-infection cohort	568	1620	1	9	0.0969113	0.00577519	0.0861973	0.108876	9.69113	8.61973	10.8876
Omicron double-infection cohort	569	1610	0	5	0.0969113	0.00577519	0.0861973	0.108876	9.69113	8.61973	10.8876
Omicron double-infection cohort	570	1605	0	12	0.0969113	0.00577519	0.0861973	0.108876	9.69113	8.61973	10.8876
Omicron double-infection cohort	571	1593	0	4	0.0969113	0.00577519	0.0861973	0.108876	9.69113	8.61973	10.8876
Omicron double-infection cohort	572	1589	0	4	0.0969113	0.00577519	0.0861973	0.108876	9.69113	8.61973	10.8876
Omicron double-infection cohort	573	1585	0	11	0.0969113	0.00577519	0.0861973	0.108876	9.69113	8.61973	10.8876
Omicron double-infection cohort	574	1574	1	9	0.097485	0.00579995	0.086724	0.109499	9.7485	8.6724	10.9499
Omicron double-infection cohort	575	1564	1	11	0.0980621	0.00582488	0.0872536	0.110127	9.80621	8.72536	11.0127
Omicron double-infection cohort	576	1552	0	13	0.0980621	0.00582488	0.0872536	0.110127	9.80621	8.72536	11.0127
Omicron double-infection cohort	577	1539	1	18	0.0986481	0.0058505	0.087791	0.110765	9.86481	8.7791	11.0765
Omicron double-infection cohort	578	1520	0	14	0.0986481	0.0058505	0.087791	0.110765	9.86481	8.7791	11.0765
Omicron double-infection cohort	579	1506	0	10	0.0986481	0.0058505	0.087791	0.110765	9.86481	8.7791	11.0765
Omicron double-infection cohort	580	1496	0	12	0.0986481	0.0058505	0.087791	0.110765	9.86481	8.7791	11.0765
Omicron double-infection cohort	581	1484	0	13	0.0986481	0.0058505	0.087791	0.110765	9.86481	8.7791	11.0765
Omicron double-infection cohort	582	1471	0	12	0.0986481	0.0058505	0.087791	0.110765	9.86481	8.7791	11.0765
Omicron double-infection cohort	583	1459	0	17	0.0986481	0.0058505	0.087791	0.110765	9.86481	8.7791	11.0765
Omicron double-infection cohort	584	1442	0	15	0.0986481	0.0058505	0.087791	0.110765	9.86481	8.7791	11.0765
Omicron double-infection cohort	585	1427	0	21	0.0986481	0.0058505	0.087791	0.110765	9.86481	8.7791	11.0765
Omicron double-infection cohort	586	1406	1	6	0.0992892	0.00588136	0.0883738	0.111468	9.92892	8.83738	11.1468
Omicron double-infection cohort	587	1399	0	17	0.0992892	0.00588136	0.0883738	0.111468	9.92892	8.83738	11.1468
Omicron double-infection cohort	588	1382	0	14	0.0992892	0.00588136	0.0883738	0.111468	9.92892	8.83738	11.1468
Omicron double-infection cohort	589	1368	0	17	0.0992892	0.00588136	0.0883738	0.111468	9.92892	8.83738	11.1468
Omicron double-infection cohort	590	1351	0	17	0.0992892	0.00588136	0.0883738	0.111468	9.92892	8.83738	11.1468
Omicron double-infection cohort	591	1334	0	28	0.0992892	0.00588136	0.0883738	0.111468	9.92892	8.83738	11.1468
Omicron double-infection cohort	592	1306	0	19	0.0992892	0.00588136	0.0883738	0.111468	9.92892	8.83738	11.1468
Omicron double-infection cohort	593	1287	0	14	0.0992892	0.00588136	0.0883738	0.111468	9.92892	8.83738	11.1468
Omicron double-infection cohort	594	1273	0	17	0.0992892	0.00588136	0.0883738	0.111468	9.92892	8.83738	11.1468
Omicron double-infection cohort	595	1256	0	15	0.0992892	0.00588136	0.0883738	0.111468	9.92892	8.83738	11.1468
Omicron double-infection cohort	596	1241	1	25	0.100015	0.00592123	0.089025	0.112276	10.0015	8.9025	11.2276
Omicron double-infection cohort	597	1215	0	22	0.100015	0.00592123	0.089025	0.112276	10.0015	8.9025	11.2276
Omicron double-infection cohort	598	1193	0	28	0.100015	0.00592123	0.089025	0.112276	10.0015	8.9025	11.2276
Omicron double-infection cohort	599	1165	0	22	0.100015	0.00592123	0.089025	0.112276	10.0015	8.9025	11.2276
Omicron double-infection cohort	600	1143	0	9	0.100015	0.00592123	0.089025	0.112276	10.0015	8.9025	11.2276
Omicron double-infection cohort	601	1134	0	13	0.100015	0.00592123	0.089025	0.112276	10.0015	8.9025	11.2276
Omicron double-infection cohort	602	1121	0	26	0.100015	0.00592123	0.089025	0.112276	10.0015	8.9025	11.2276
Omicron double-infection cohort	603	1095	0	23	0.100015	0.00592123	0.089025	0.112276	10.0015	8.9025	11.2276
Omicron double-infection cohort	604	1072	1	23	0.100855	0.00597493	0.089765	0.113227	10.0855	8.9765	11.3227
Omicron double-infection cohort	605	1048	0	22	0.100855	0.00597493	0.089765	0.113227	10.0855	8.9765	11.3227
Omicron double-infection cohort	606	1026	0	20	0.100855	0.00597493	0.089765	0.113227	10.0855	8.9765	11.3227
Omicron double-infection cohort	607	1006	0	8	0.100855	0.00597493	0.089765	0.113227	10.0855	8.9765	11.3227
Omicron double-infection cohort	608	998	0	11	0.100855	0.00597493	0.089765	0.113227	10.0855	8.9765	11.3227
Omicron double-infection cohort	609	987	0	12	0.100855	0.00597493	0.089765	0.113227	10.0855	8.9765	11.3227
Omicron double-infection cohort	610	975	0	12	0.100855	0.00597493	0.089765	0.113227	10.0855	8.9765	11.3227
Omicron double-infection cohort	611	963	0	14	0.100855	0.00597493	0.089765	0.113227	10.0855	8.9765	11.3227
Omicron double-infection cohort	612	949	0	23	0.100855	0.00597493	0.089765	0.113227	10.0855	8.9765	11.3227
Omicron double-infection cohort	613	926	0	12	0.100855	0.00597493	0.089765	0.113227	10.0855	8.9765	11.3227
Omicron double-infection cohort	614	914	0	9	0.100855	0.00597493	0.089765	0.113227	10.0855	8.9765	11.3227
Omicron double-infection cohort	615	905	0	14	0.100855	0.00597493	0.089765	0.113227	10.0855	8.9765	11.3227
Omicron double-infection cohort	616	891	0	12	0.100855	0.00597493	0.089765	0.113227	10.0855	8.9765	11.3227
Omicron double-infection cohort	617	879	0	18	0.100855	0.00597493	0.089765	0.113227	10.0855	8.9765	11.3227
Omicron double-infection cohort	618	861	0	11	0.100855	0.00597493	0.089765	0.113227	10.0855	8.9765	11.3227
Omicron double-infection cohort	619	850	0	23	0.100855	0.00597493	0.089765	0.113227	10.0855	8.9765	11.3227
Omicron double-infection cohort	620	827	0	10	0.100855	0.00597493	0.089765	0.113227	10.0855	8.9765	11.3227
Omicron double-infection cohort	621	817	0	4	0.100855	0.00597493	0.089765	0.113227	10.0855	8.9765	11.3227
Omicron double-infection cohort	622	813	0	7	0.100855	0.00597493	0.089765	0.113227	10.0855	8.9765	11.3227
Omicron double-infection cohort	623	806	0	13	0.100855	0.00597493	0.089765	0.113227	10.0855	8.9765	11.3227
Omicron double-infection cohort	624	793	0	10	0.100855	0.00597493	0.089765	0.113227	10.0855	8.9765	11.3227
Omicron double-infection cohort	625	783	0	8	0.100855	0.00597493	0.089765	0.113227	10.0855	8.9765	11.3227
Omicron double-infection cohort	626	775	0	9	0.100855	0.00597493	0.089765	0.113227	10.0855	8.9765	11.3227
Omicron double-infection cohort	627	766	0	5	0.100855	0.00597493	0.089765	0.113227	10.0855	8.9765	11.3227
Omicron double-infection cohort	628	761	0	3	0.100855	0.00597493	0.089765	0.113227	10.0855	8.9765	11.3227
Omicron double-infection cohort	629	758	0	4	0.100855	0.00597493	0.089765	0.113227	10.0855	8.9765	11.3227
Omicron double-infection cohort	630	754	0	5	0.100855	0.00597493	0.089765	0.113227	10.0855	8.9765	11.3227
Omicron double-infection cohort	631	749	0	4	0.100855	0.00597493	0.089765	0.113227	10.0855	8.9765	11.3227
Omicron double-infection cohort	632	745	0	11	0.100855	0.00597493	0.089765	0.113227	10.0855	8.9765	11.3227
Omicron double-infection cohort	633	734	0	10	0.100855	0.00597493	0.089765	0.113227	10.0855	8.9765	11.3227
Omicron double-infection cohort	634	724	0	5	0.100855	0.00597493	0.089765	0.113227	10.0855	8.9765	11.3227
Omicron double-infection cohort	635	719	0	7	0.100855	0.00597493	0.089765	0.113227	10.0855	8.9765	11.3227
Omicron double-infection cohort	636	712	0	6	0.100855	0.00597493	0.089765	0.113227	10.0855	8.9765	11.3227
Omicron double-infection cohort	637	706	0	8	0.100855	0.00597493	0.089765	0.113227	10.0855	8.9765	11.3227
Omicron double-infection cohort	638	698	0	10	0.100855	0.00597493	0.089765	0.113227	10.0855	8.9765	11.3227
Omicron double-infection cohort	639	688	0	11	0.100855	0.00597493	0.089765	0.113227	10.0855	8.9765	11.3227
Omicron double-infection cohort	640	677	0	9	0.100855	0.00597493	0.089765	0.113227	10.0855	8.9765	11.3227
Omicron double-infection cohort	641	668	0	14	0.100855	0.00597493	0.089765	0.113227	10.0855	8.9765	11.3227
Omicron double-infection cohort	642	654	0	10	0.100855	0.00597493	0.089765	0.113227	10.0855	8.9765	11.3227
Omicron double-infection cohort	643	644	0	16	0.100855	0.00597493	0.089765	0.113227	10.0855	8.9765	11.3227
Omicron double-infection cohort	644	628	0	12	0.100855	0.00597493	0.089765	0.113227	10.0855	8.9765	11.3227
Omicron double-infection cohort	645	616	0	10	0.100855	0.00597493	0.089765	0.113227	10.0855	8.9765	11.3227
Omicron double-infection cohort	646	606	0	11	0.100855	0.00597493	0.089765	0.113227	10.0855	8.9765	11.3227
Omicron double-infection cohort	647	595	0	16	0.100855	0.00597493	0.089765	0.113227	10.0855	8.9765	11.3227
Omicron double-infection cohort	648	579	0	11	0.100855	0.00597493	0.089765	0.113227	10.0855	8.9765	11.3227
Omicron double-infection cohort	649	568	0	13	0.100855	0.00597493	0.089765	0.113227	10.0855	8.9765	11.3227
Omicron double-infection cohort	650	555	0	14	0.100855	0.00597493	0.089765	0.113227	10.0855	8.9765	11.3227
Omicron double-infection cohort	651	541	0	12	0.100855	0.00597493	0.089765	0.113227	10.0855	8.9765	11.3227
Omicron double-infection cohort	652	529	0	8	0.100855	0.00597493	0.089765	0.113227	10.0855	8.9765	11.3227
Omicron double-infection cohort	653	521	0	13	0.100855	0.00597493	0.089765	0.113227	10.0855	8.9765	11.3227
Omicron double-infection cohort	654	508	0	19	0.100855	0.00597493	0.089765	0.113227	10.0855	8.9765	11.3227
Omicron double-infection cohort	655	489	0	14	0.100855	0.00597493	0.089765	0.113227	10.0855	8.9765	11.3227
Omicron double-infection cohort	656	475	0	12	0.100855	0.00597493	0.089765	0.113227	10.0855	8.9765	11.3227
Omicron double-infection cohort	657	463	0	7	0.100855	0.00597493	0.089765	0.113227	10.0855	8.9765	11.3227
Omicron double-infection cohort	658	456	0	21	0.100855	0.00597493	0.089765	0.113227	10.0855	8.9765	11.3227
Omicron double-infection cohort	659	435	0	14	0.100855	0.00597493	0.089765	0.113227	10.0855	8.9765	11.3227
Omicron double-infection cohort	660	421	0	13	0.100855	0.00597493	0.089765	0.113227	10.0855	8.9765	11.3227

## Sheet: Figure 2C
Cohort	time	at_risk	fail	net_lost	failure	std_err	lb	ub	Cumulative incidence	lb100	ub100
Omicron single-infection cohort	1	37716	1	66	2.65139e-05	2.65136e-05	3.73489e-06	0.000188209	0.00265139	0.000373489	0.0188209
Omicron single-infection cohort	2	37649	0	91	2.65139e-05	2.65136e-05	3.73489e-06	0.000188209	0.00265139	0.000373489	0.0188209
Omicron single-infection cohort	3	37558	1	89	5.31387e-05	3.75738e-05	1.32901e-05	0.000212456	0.00531387	0.00132901	0.0212456
Omicron single-infection cohort	4	37468	0	51	5.31387e-05	3.75738e-05	1.32901e-05	0.000212456	0.00531387	0.00132901	0.0212456
Omicron single-infection cohort	5	37417	2	68	0.000106588	5.32912e-05	4.00053e-05	0.000283969	0.0106588	0.00400053	0.0283969
Omicron single-infection cohort	6	37347	0	58	0.000106588	5.32912e-05	4.00053e-05	0.000283969	0.0106588	0.00400053	0.0283969
Omicron single-infection cohort	7	37289	1	60	0.000133402	5.96558e-05	5.55275e-05	0.000320475	0.0133402	0.00555275	0.0320475
Omicron single-infection cohort	8	37228	1	57	0.00016026	6.54213e-05	7.20012e-05	0.000356687	0.016026	0.00720012	0.0356687
Omicron single-infection cohort	9	37170	0	48	0.00016026	6.54213e-05	7.20012e-05	0.000356687	0.016026	0.00720012	0.0356687
Omicron single-infection cohort	10	37122	0	42	0.00016026	6.54213e-05	7.20012e-05	0.000356687	0.016026	0.00720012	0.0356687
Omicron single-infection cohort	11	37080	0	58	0.00016026	6.54213e-05	7.20012e-05	0.000356687	0.016026	0.00720012	0.0356687
Omicron single-infection cohort	12	37022	1	43	0.000187267	7.07747e-05	8.92798e-05	0.000392776	0.0187267	0.00892798	0.0392776
Omicron single-infection cohort	13	36978	0	46	0.000187267	7.07747e-05	8.92798e-05	0.000392776	0.0187267	0.00892798	0.0392776
Omicron single-infection cohort	14	36932	1	62	0.000214339	7.57736e-05	0.000107194	0.000428554	0.0214339	0.0107194	0.0428554
Omicron single-infection cohort	15	36869	0	45	0.000214339	7.57736e-05	0.000107194	0.000428554	0.0214339	0.0107194	0.0428554
Omicron single-infection cohort	16	36824	1	53	0.000241489	8.04888e-05	0.000125655	0.000464078	0.0241489	0.0125655	0.0464078
Omicron single-infection cohort	17	36770	1	49	0.000268678	8.4955e-05	0.00014457	0.000499304	0.0268678	0.014457	0.0499304
Omicron single-infection cohort	18	36720	0	43	0.000268678	8.4955e-05	0.00014457	0.000499304	0.0268678	0.014457	0.0499304
Omicron single-infection cohort	19	36677	0	27	0.000268678	8.4955e-05	0.00014457	0.000499304	0.0268678	0.014457	0.0499304
Omicron single-infection cohort	20	36650	0	33	0.000268678	8.4955e-05	0.00014457	0.000499304	0.0268678	0.014457	0.0499304
Omicron single-infection cohort	21	36617	1	48	0.000295981	8.9232e-05	0.000163921	0.000534403	0.0295981	0.0163921	0.0534403
Omicron single-infection cohort	22	36568	1	42	0.000323319	9.33235e-05	0.000183624	0.000569259	0.0323319	0.0183624	0.0569259
Omicron single-infection cohort	23	36525	0	37	0.000323319	9.33235e-05	0.000183624	0.000569259	0.0323319	0.0183624	0.0569259
Omicron single-infection cohort	24	36488	0	43	0.000323319	9.33235e-05	0.000183624	0.000569259	0.0323319	0.0183624	0.0569259
Omicron single-infection cohort	25	36445	0	39	0.000323319	9.33235e-05	0.000183624	0.000569259	0.0323319	0.0183624	0.0569259
Omicron single-infection cohort	26	36406	0	25	0.000323319	9.33235e-05	0.000183624	0.000569259	0.0323319	0.0183624	0.0569259
Omicron single-infection cohort	27	36381	1	30	0.000350797	9.72822e-05	0.000203701	0.000604081	0.0350797	0.0203701	0.0604081
Omicron single-infection cohort	28	36350	0	39	0.000350797	9.72822e-05	0.000203701	0.000604081	0.0350797	0.0203701	0.0604081
Omicron single-infection cohort	29	36311	1	35	0.000378327	0.0001011	0.000224075	0.000638733	0.0378327	0.0224075	0.0638733
Omicron single-infection cohort	30	36275	0	21	0.000378327	0.0001011	0.000224075	0.000638733	0.0378327	0.0224075	0.0638733
Omicron single-infection cohort	31	36254	0	41	0.000378327	0.0001011	0.000224075	0.000638733	0.0378327	0.0224075	0.0638733
Omicron single-infection cohort	32	36213	0	33	0.000378327	0.0001011	0.000224075	0.000638733	0.0378327	0.0224075	0.0638733
Omicron single-infection cohort	33	36180	0	35	0.000378327	0.0001011	0.000224075	0.000638733	0.0378327	0.0224075	0.0638733
Omicron single-infection cohort	34	36145	0	48	0.000378327	0.0001011	0.000224075	0.000638733	0.0378327	0.0224075	0.0638733
Omicron single-infection cohort	35	36097	2	30	0.000433712	0.000108415	0.000265716	0.000707885	0.0433712	0.0265716	0.0707885
Omicron single-infection cohort	36	36065	0	42	0.000433712	0.000108415	0.000265716	0.000707885	0.0433712	0.0265716	0.0707885
Omicron single-infection cohort	37	36023	2	40	0.000489209	0.000115292	0.000308234	0.000776397	0.0489209	0.0308234	0.0776397
Omicron single-infection cohort	38	35981	0	38	0.000489209	0.000115292	0.000308234	0.000776397	0.0489209	0.0308234	0.0776397
Omicron single-infection cohort	39	35943	2	44	0.000544825	0.000121808	0.000351513	0.000844403	0.0544825	0.0351513	0.0844403
Omicron single-infection cohort	40	35897	1	46	0.000572667	0.000124946	0.0003734	0.000878228	0.0572667	0.03734	0.0878228
Omicron single-infection cohort	41	35850	1	43	0.000600545	0.000128015	0.000395448	0.000911967	0.0600545	0.0395448	0.0911967
Omicron single-infection cohort	42	35806	1	38	0.000628457	0.000131019	0.000417647	0.000945625	0.0628457	0.0417647	0.0945625
Omicron single-infection cohort	43	35767	0	40	0.000628457	0.000131019	0.000417647	0.000945625	0.0628457	0.0417647	0.0945625
Omicron single-infection cohort	44	35727	1	30	0.000656429	0.000133968	0.000440007	0.00097925	0.0656429	0.0440007	0.097925
Omicron single-infection cohort	45	35696	2	42	0.000712421	0.000139689	0.000485095	0.00104622	0.0712421	0.0485095	0.104622
Omicron single-infection cohort	46	35652	1	43	0.00074045	0.000142469	0.000507817	0.0010796	0.074045	0.0507817	0.10796
Omicron single-infection cohort	47	35608	1	32	0.000768513	0.000145203	0.000530658	0.00111292	0.0768513	0.0530658	0.111292
Omicron single-infection cohort	48	35575	0	35	0.000768513	0.000145203	0.000530658	0.00111292	0.0768513	0.0530658	0.111292
Omicron single-infection cohort	49	35540	0	39	0.000768513	0.000145203	0.000530658	0.00111292	0.0768513	0.0530658	0.111292
Omicron single-infection cohort	50	35501	0	30	0.000768513	0.000145203	0.000530658	0.00111292	0.0768513	0.0530658	0.111292
Omicron single-infection cohort	51	35471	1	30	0.000796683	0.000147906	0.000553666	0.0011463	0.0796683	0.0553666	0.11463
Omicron single-infection cohort	52	35440	1	31	0.000824877	0.000150565	0.000576779	0.00117963	0.0824877	0.0576779	0.117963
Omicron single-infection cohort	53	35408	1	39	0.000853096	0.000153182	0.000599992	0.00121291	0.0853096	0.0599992	0.121291
Omicron single-infection cohort	54	35368	2	36	0.000909596	0.000158298	0.0006467	0.0012793	0.0909596	0.06467	0.12793
Omicron single-infection cohort	55	35330	2	24	0.000966154	0.000163263	0.000693743	0.00134546	0.0966154	0.0693743	0.134546
Omicron single-infection cohort	56	35304	0	27	0.000966154	0.000163263	0.000693743	0.00134546	0.0966154	0.0693743	0.134546
Omicron single-infection cohort	57	35277	1	29	0.000994474	0.000165696	0.000717395	0.00137849	0.0994474	0.0717395	0.137849
Omicron single-infection cohort	58	35247	2	39	0.00105116	0.000170466	0.000764926	0.00144442	0.105116	0.0764926	0.144442
Omicron single-infection cohort	59	35206	1	33	0.00107953	0.000172806	0.000788806	0.00147734	0.107953	0.0788805	0.147734
Omicron single-infection cohort	60	35172	3	28	0.00116474	0.000179657	0.00086084	0.00157583	0.116474	0.086084	0.157583
Omicron single-infection cohort	61	35141	1	34	0.00119316	0.000181886	0.000884974	0.00160858	0.119316	0.0884974	0.160858
Omicron single-infection cohort	62	35106	0	29	0.00119316	0.000181886	0.000884974	0.00160858	0.119316	0.0884974	0.160858
Omicron single-infection cohort	63	35077	0	27	0.00119316	0.000181886	0.000884974	0.00160858	0.119316	0.0884974	0.160858
Omicron single-infection cohort	64	35050	4	23	0.00130715	0.000190586	0.000982215	0.00173948	0.130715	0.0982215	0.173948
Omicron single-infection cohort	65	35023	1	43	0.00133566	0.000192702	0.00100665	0.00177211	0.133566	0.100665	0.177211
Omicron single-infection cohort	66	34979	2	38	0.00139276	0.000196875	0.00105571	0.00183733	0.139276	0.105571	0.183733
Omicron single-infection cohort	67	34939	1	31	0.00142134	0.000198933	0.00108032	0.00186992	0.142134	0.108032	0.186992
Omicron single-infection cohort	68	34907	0	26	0.00142134	0.000198933	0.00108032	0.00186992	0.142134	0.108032	0.186992
Omicron single-infection cohort	69	34881	2	27	0.0014786	0.000203	0.00112974	0.00193509	0.14786	0.112974	0.193509
Omicron single-infection cohort	70	34852	0	24	0.0014786	0.000203	0.00112974	0.00193509	0.14786	0.112974	0.193509
Omicron single-infection cohort	71	34828	1	23	0.00150727	0.000205009	0.00115453	0.00196767	0.150727	0.115453	0.196767
Omicron single-infection cohort	72	34804	2	36	0.00156465	0.000208973	0.00120426	0.00203278	0.156465	0.120426	0.203278
Omicron single-infection cohort	73	34766	3	29	0.00165081	0.000214794	0.00127918	0.00213028	0.165081	0.127918	0.213028
Omicron single-infection cohort	74	34734	1	21	0.00167955	0.000216702	0.00130424	0.00216274	0.167955	0.130424	0.216274
Omicron single-infection cohort	75	34712	2	17	0.00173707	0.000220474	0.00135447	0.00222762	0.173707	0.135447	0.222762
Omicron single-infection cohort	76	34693	3	28	0.00182339	0.000226017	0.00143007	0.00232476	0.182339	0.143008	0.232476
Omicron single-infection cohort	77	34662	1	20	0.00185219	0.000227838	0.00145535	0.0023571	0.185219	0.145535	0.23571
Omicron single-infection cohort	78	34641	3	23	0.00193863	0.00023322	0.00153138	0.00245405	0.193863	0.153138	0.245405
Omicron single-infection cohort	79	34615	4	30	0.00205396	0.000240217	0.00163317	0.00258304	0.205396	0.163317	0.258304
Omicron single-infection cohort	80	34581	4	17	0.0021694	0.000247026	0.00173541	0.00271176	0.21694	0.173541	0.271176
Omicron single-infection cohort	81	34560	1	20	0.00219827	0.0002487	0.00176104	0.0027439	0.219827	0.176104	0.27439
Omicron single-infection cohort	82	34539	2	17	0.00225605	0.000252019	0.00181239	0.00280816	0.225605	0.181239	0.280816
Omicron single-infection cohort	83	34520	1	17	0.00228495	0.000253664	0.0018381	0.00284027	0.228495	0.18381	0.284027
Omicron single-infection cohort	84	34502	5	19	0.00242954	0.000261739	0.00196703	0.00300063	0.242954	0.196703	0.300063
Omicron single-infection cohort	85	34478	6	32	0.00260314	0.000271119	0.00212243	0.00319255	0.260314	0.212243	0.319255
Omicron single-infection cohort	86	34440	1	39	0.0026321	0.000272653	0.00214841	0.00322451	0.26321	0.214841	0.322451
Omicron single-infection cohort	87	34400	6	22	0.00280606	0.000281703	0.0023048	0.00341615	0.280606	0.23048	0.341615
Omicron single-infection cohort	88	34372	4	29	0.00292211	0.000287584	0.00240942	0.00354369	0.292211	0.240942	0.354369
Omicron single-infection cohort	89	34339	6	23	0.00309632	0.000296198	0.0025669	0.00373474	0.309632	0.25669	0.373474
Omicron single-infection cohort	90	34310	1	19	0.00312538	0.000297611	0.00259321	0.00376656	0.312538	0.259321	0.376656
Omicron single-infection cohort	91	34290	6	17	0.00329981	0.00030596	0.0027514	0.00395731	0.329981	0.27514	0.395731
Omicron single-infection cohort	92	34267	3	16	0.00338707	0.000310053	0.0028307	0.00405257	0.338707	0.28307	0.405257
Omicron single-infection cohort	93	34248	6	20	0.00356167	0.000318087	0.00298967	0.00424288	0.356167	0.298967	0.424288
Omicron single-infection cohort	94	34222	7	18	0.00376549	0.000327217	0.00317571	0.00446455	0.376549	0.317571	0.446455
Omicron single-infection cohort	95	34197	4	13	0.00388202	0.000332326	0.0032823	0.00459106	0.388202	0.32823	0.459106
Omicron single-infection cohort	96	34180	5	17	0.00402773	0.000338606	0.00341578	0.00474906	0.402773	0.341578	0.474906
Omicron single-infection cohort	97	34158	9	21	0.00429015	0.000349633	0.00365672	0.00503304	0.429015	0.365672	0.503304
Omicron single-infection cohort	98	34128	3	24	0.00437768	0.000353236	0.00373722	0.00512761	0.437768	0.373722	0.512761
Omicron single-infection cohort	99	34101	5	20	0.00452366	0.000359166	0.00387165	0.00528519	0.452366	0.387165	0.528519
Omicron single-infection cohort	100	34076	9	17	0.00478658	0.000369609	0.00411421	0.00556853	0.478658	0.411421	0.556853
Omicron single-infection cohort	101	34050	5	15	0.00493272	0.000375289	0.00424927	0.00572578	0.493272	0.424927	0.572578
Omicron single-infection cohort	102	34030	5	30	0.00507893	0.000380887	0.00438456	0.00588293	0.507893	0.438456	0.588293
Omicron single-infection cohort	103	33995	7	16	0.00528379	0.000388599	0.00457438	0.00610289	0.528379	0.457438	0.610289
Omicron single-infection cohort	104	33972	2	26	0.00534236	0.000390777	0.0046287	0.00616571	0.534236	0.46287	0.616571
Omicron single-infection cohort	105	33944	6	22	0.00551817	0.000397245	0.00479189	0.00635418	0.551817	0.479189	0.635418
Omicron single-infection cohort	106	33916	8	21	0.00575275	0.000405716	0.00500994	0.00660533	0.575275	0.500994	0.660533
Omicron single-infection cohort	107	33887	6	24	0.00592879	0.00041196	0.00517379	0.00679358	0.592879	0.517379	0.679358
Omicron single-infection cohort	108	33857	5	28	0.00607559	0.000417098	0.00531057	0.00695044	0.607559	0.531057	0.695044
Omicron single-infection cohort	109	33824	4	26	0.00619313	0.000421169	0.00542016	0.00707595	0.619313	0.542016	0.707595
Omicron single-infection cohort	110	33794	10	22	0.00648721	0.000431189	0.00569468	0.00738963	0.648721	0.569468	0.738963
Omicron single-infection cohort	111	33762	4	27	0.00660492	0.000435136	0.00580468	0.00751506	0.660492	0.580468	0.751506
Omicron single-infection cohort	112	33731	3	34	0.00669327	0.000438077	0.00588729	0.00760917	0.669327	0.588729	0.760917
Omicron single-infection cohort	113	33694	8	31	0.00692911	0.000445838	0.00610798	0.0078602	0.692911	0.610798	0.78602
Omicron single-infection cohort	114	33655	8	27	0.00716517	0.000453476	0.00632912	0.00811121	0.716517	0.632912	0.811121
Omicron single-infection cohort	115	33620	8	37	0.00740142	0.000460997	0.00655068	0.00836218	0.740142	0.655068	0.836218
Omicron single-infection cohort	116	33575	3	25	0.00749011	0.00046379	0.00663392	0.00845634	0.749011	0.663392	0.845634
Omicron single-infection cohort	117	33547	4	14	0.00760845	0.000467495	0.00674502	0.00858193	0.760845	0.674502	0.858193
Omicron single-infection cohort	118	33529	8	16	0.00784524	0.000474819	0.0069675	0.00883306	0.784524	0.69675	0.883306
Omicron single-infection cohort	119	33505	1	26	0.00787485	0.000475728	0.00699534	0.00886445	0.787485	0.699534	0.886445
Omicron single-infection cohort	120	33478	1	28	0.00790449	0.000476636	0.0070232	0.00889586	0.790448	0.70232	0.889586
Omicron single-infection cohort	121	33449	3	27	0.00799346	0.000479353	0.00710687	0.00899016	0.799347	0.710687	0.899016
Omicron single-infection cohort	122	33419	5	30	0.00814188	0.000483855	0.0072465	0.0091474	0.814188	0.72465	0.91474
Omicron single-infection cohort	123	33384	5	27	0.00829044	0.000488322	0.00738632	0.0093047	0.829044	0.738633	0.93047
Omicron single-infection cohort	124	33352	4	11	0.00840938	0.000491872	0.00749833	0.00943059	0.840938	0.749833	0.943059
Omicron single-infection cohort	125	33337	3	15	0.00849861	0.000494518	0.00758239	0.009525	0.849861	0.758239	0.9525
Omicron single-infection cohort	126	33319	8	18	0.00873667	0.000501511	0.0078068	0.00977676	0.873667	0.78068	0.977676
Omicron single-infection cohort	127	33293	5	21	0.00888554	0.000505836	0.00794722	0.0099341	0.888554	0.794722	0.99341
Omicron single-infection cohort	128	33267	5	21	0.00903451	0.000510127	0.00808779	0.0100915	0.90345	0.808779	1.00915
Omicron single-infection cohort	129	33241	4	28	0.00915375	0.000513539	0.00820038	0.0102174	0.915375	0.820038	1.02174
Omicron single-infection cohort	130	33209	8	12	0.00939244	0.000520303	0.00842585	0.0104693	0.939244	0.842585	1.04693
Omicron single-infection cohort	131	33189	2	12	0.00945214	0.000521981	0.00848227	0.0105323	0.945214	0.848227	1.05323
Omicron single-infection cohort	132	33175	6	13	0.00963129	0.000526985	0.00865164	0.0107213	0.963129	0.865164	1.07213
Omicron single-infection cohort	133	33156	6	17	0.00981051	0.000531945	0.00882117	0.0109102	0.981051	0.882117	1.09102
Omicron single-infection cohort	134	33133	7	16	0.0100197	0.000537677	0.00901916	0.0111306	1.00197	0.901916	1.11306
Omicron single-infection cohort	135	33110	8	18	0.0102589	0.000544157	0.00924569	0.0113825	1.02589	0.924569	1.13825
Omicron single-infection cohort	136	33084	5	17	0.0104085	0.000548171	0.00938743	0.01154	1.04085	0.938743	1.154
Omicron single-infection cohort	137	33062	4	15	0.0105282	0.000551364	0.00950091	0.0116659	1.05282	0.950091	1.16659
Omicron single-infection cohort	138	33043	4	13	0.010648	0.00055454	0.00961448	0.0117919	1.0648	0.961448	1.17919
Omicron single-infection cohort	139	33026	4	11	0.0107678	0.0005577	0.00972813	0.0119179	1.07678	0.972813	1.19179
Omicron single-infection cohort	140	33011	6	12	0.0109476	0.000562409	0.00989873	0.012107	1.09476	0.989873	1.2107
Omicron single-infection cohort	141	32993	5	14	0.0110975	0.000566304	0.010041	0.0122645	1.10975	1.0041	1.22645
Omicron single-infection cohort	142	32974	10	7	0.0113974	0.000574019	0.0103258	0.0125795	1.13974	1.03258	1.25795
Omicron single-infection cohort	143	32957	5	10	0.0115474	0.000577837	0.0104683	0.012737	1.15474	1.04683	1.2737
Omicron single-infection cohort	144	32942	7	3	0.0117574	0.000583142	0.010668	0.0129574	1.17574	1.0668	1.29574
Omicron single-infection cohort	145	32932	7	6	0.0119675	0.000588398	0.0108678	0.0131777	1.19675	1.08678	1.31777
Omicron single-infection cohort	146	32919	5	8	0.0121176	0.000592124	0.0110106	0.0133351	1.21176	1.10106	1.33351
Omicron single-infection cohort	147	32906	6	14	0.0122977	0.000596565	0.011182	0.0135239	1.22977	1.1182	1.35239
Omicron single-infection cohort	148	32886	4	6	0.0124178	0.000599509	0.0112964	0.0136498	1.24178	1.12964	1.36498
Omicron single-infection cohort	149	32876	6	3	0.0125981	0.000603898	0.011468	0.0138387	1.25981	1.1468	1.38387
Omicron single-infection cohort	150	32867	5	11	0.0127483	0.000607531	0.0116111	0.013996	1.27483	1.16111	1.3996
Omicron single-infection cohort	151	32851	6	10	0.0129286	0.000611864	0.011783	0.0141848	1.29286	1.1783	1.41848
Omicron single-infection cohort	152	32835	7	4	0.013139	0.000616881	0.0119836	0.014405	1.3139	1.19836	1.4405
Omicron single-infection cohort	153	32824	2	12	0.0131992	0.000618307	0.0120409	0.014468	1.31992	1.20409	1.4468
Omicron single-infection cohort	154	32810	11	8	0.01353	0.000626094	0.0123565	0.0148141	1.353	1.23565	1.48141
Omicron single-infection cohort	155	32791	9	12	0.0138007	0.000632394	0.012615	0.0150971	1.38007	1.2615	1.50971
Omicron single-infection cohort	156	32770	6	12	0.0139813	0.00063656	0.0127874	0.0152859	1.39813	1.27874	1.52859
Omicron single-infection cohort	157	32752	4	6	0.0141017	0.000639324	0.0129024	0.0154117	1.41017	1.29024	1.54117
Omicron single-infection cohort	158	32742	10	5	0.0144028	0.00064618	0.0131901	0.0157262	1.44028	1.31901	1.57262
Omicron single-infection cohort	159	32727	9	11	0.0146739	0.000652288	0.0134492	0.0160092	1.46739	1.34492	1.60092
Omicron single-infection cohort	160	32707	6	10	0.0148546	0.000656329	0.013622	0.0161979	1.48546	1.3622	1.61979
Omicron single-infection cohort	161	32691	3	6	0.014945	0.000658341	0.0137085	0.0162922	1.4945	1.37085	1.62922
Omicron single-infection cohort	162	32682	7	6	0.015156	0.000663012	0.0139103	0.0165124	1.5156	1.39103	1.65124
Omicron single-infection cohort	163	32669	6	14	0.0153369	0.00066699	0.0140834	0.016701	1.53369	1.40834	1.6701
Omicron single-infection cohort	164	32649	8	13	0.0155782	0.000672259	0.0143144	0.0169526	1.55782	1.43144	1.69526
Omicron single-infection cohort	165	32628	13	5	0.0159704	0.000680736	0.01469	0.0173614	1.59704	1.469	1.73614
Omicron single-infection cohort	166	32610	8	11	0.0162118	0.000685899	0.0149213	0.0176129	1.62118	1.49213	1.76129
Omicron single-infection cohort	167	32591	5	3	0.0163627	0.000689107	0.0150659	0.0177702	1.63627	1.50659	1.77702
Omicron single-infection cohort	168	32583	8	5	0.0166042	0.000694207	0.0152975	0.0180216	1.66042	1.52975	1.80216
Omicron single-infection cohort	169	32570	12	9	0.0169666	0.000701787	0.0156449	0.0183988	1.69666	1.56449	1.83988
Omicron single-infection cohort	170	32549	11	8	0.0172988	0.000708662	0.0159637	0.0187445	1.72988	1.59637	1.87445
Omicron single-infection cohort	171	32530	11	8	0.0176311	0.00071547	0.0162827	0.0190901	1.76311	1.62827	1.90901
Omicron single-infection cohort	172	32511	13	5	0.0180239	0.000723431	0.0166599	0.0194985	1.80239	1.66599	1.94985
Omicron single-infection cohort	173	32493	10	9	0.0183261	0.000729494	0.0169502	0.0198126	1.83261	1.69502	1.98126
Omicron single-infection cohort	174	32474	8	5	0.0185679	0.000734307	0.0171826	0.0200638	1.85679	1.71826	2.00638
Omicron single-infection cohort	175	32461	8	4	0.0188098	0.000739089	0.0174151	0.0203151	1.88098	1.74151	2.03151
Omicron single-infection cohort	176	32449	17	4	0.0193239	0.000749144	0.0179095	0.0208488	1.93239	1.79095	2.08488
Omicron single-infection cohort	177	32428	12	10	0.0196868	0.000756156	0.0182586	0.0212254	1.96868	1.82586	2.12254
Omicron single-infection cohort	178	32406	8	6	0.0199288	0.000760795	0.0184915	0.0214765	1.99288	1.84915	2.14765
Omicron single-infection cohort	179	32392	12	10	0.0202919	0.000767698	0.0188411	0.0218531	2.02919	1.88411	2.18531
Omicron single-infection cohort	180	32370	10	7	0.0205945	0.000773404	0.0191326	0.0221669	2.05945	1.91326	2.21669
Omicron single-infection cohort	181	32353	5	5	0.0207459	0.000776242	0.0192784	0.0223238	2.07459	1.92784	2.23238
Omicron single-infection cohort	182	32343	7	8	0.0209578	0.000780196	0.0194826	0.0225435	2.09578	1.94826	2.25435
Omicron single-infection cohort	183	32328	5	4	0.0211092	0.000783009	0.0196285	0.0227004	2.11092	1.96285	2.27004
Omicron single-infection cohort	184	32319	7	8	0.0213213	0.000786929	0.0198328	0.0229201	2.13213	1.98328	2.29201
Omicron single-infection cohort	185	32304	7	7	0.0215333	0.00079083	0.0200372	0.0231398	2.15333	2.00372	2.31398
Omicron single-infection cohort	186	32290	7	6	0.0217454	0.000794712	0.0202417	0.0233595	2.17454	2.02417	2.33595
Omicron single-infection cohort	187	32277	6	6	0.0219273	0.000798025	0.0204171	0.0235478	2.19273	2.04171	2.35478
Omicron single-infection cohort	188	32265	4	6	0.0220485	0.000800225	0.020534	0.0236734	2.20485	2.0534	2.36734
Omicron single-infection cohort	189	32255	9	6	0.0223214	0.000805155	0.0207973	0.0239559	2.23214	2.07973	2.39559
Omicron single-infection cohort	190	32240	6	4	0.0225034	0.000808424	0.0209728	0.0241443	2.25034	2.09728	2.41443
Omicron single-infection cohort	191	32230	12	8	0.0228673	0.000814921	0.021324	0.0245209	2.28673	2.1324	2.45209
Omicron single-infection cohort	192	32210	6	7	0.0230493	0.000818151	0.0214997	0.0247093	2.30493	2.14997	2.47093
Omicron single-infection cohort	193	32197	6	4	0.0232314	0.000821367	0.0216754	0.0248976	2.32314	2.16754	2.48976
Omicron single-infection cohort	194	32187	9	5	0.0235045	0.000826167	0.0219392	0.0251801	2.35045	2.19392	2.51801
Omicron single-infection cohort	195	32173	9	7	0.0237777	0.000830939	0.022203	0.0254626	2.37777	2.2203	2.54626
Omicron single-infection cohort	196	32157	7	7	0.0239902	0.000834631	0.0224082	0.0256823	2.39902	2.24082	2.56823
Omicron single-infection cohort	197	32143	4	6	0.0241116	0.000836734	0.0225256	0.0258079	2.41116	2.25256	2.58079
Omicron single-infection cohort	198	32133	9	5	0.024385	0.000841445	0.0227897	0.0260905	2.4385	2.27897	2.60905
Omicron single-infection cohort	199	32119	6	4	0.0245672	0.000844571	0.0229658	0.0262788	2.45672	2.29658	2.62788
Omicron single-infection cohort	200	32109	4	8	0.0246887	0.000846648	0.0230832	0.0264044	2.46887	2.30832	2.64044
Omicron single-infection cohort	201	32097	6	8	0.0248711	0.000849755	0.0232595	0.0265928	2.48711	2.32595	2.65928
Omicron single-infection cohort	202	32083	7	7	0.0250838	0.000853366	0.0234651	0.0268126	2.50838	2.34651	2.68126
Omicron single-infection cohort	203	32069	5	7	0.0252358	0.000855937	0.0236121	0.0269696	2.52358	2.36121	2.69696
Omicron single-infection cohort	204	32057	5	10	0.0253879	0.000858499	0.0237591	0.0271267	2.53879	2.37591	2.71267
Omicron single-infection cohort	205	32042	6	6	0.0255704	0.000861566	0.0239356	0.0273152	2.55704	2.39356	2.73152
Omicron single-infection cohort	206	32030	10	5	0.0258746	0.000866651	0.0242298	0.0276294	2.58746	2.42298	2.76294
Omicron single-infection cohort	207	32015	5	1	0.0260267	0.000869182	0.024377	0.0277865	2.60267	2.4377	2.77865
Omicron single-infection cohort	208	32009	7	7	0.0262397	0.000872713	0.0245831	0.0280064	2.62397	2.45831	2.80064
Omicron single-infection cohort	209	31995	10	7	0.0265441	0.000877731	0.0248776	0.0283205	2.65441	2.48776	2.83205
Omicron single-infection cohort	210	31978	6	6	0.0267267	0.000880728	0.0250544	0.028509	2.67267	2.50544	2.8509
Omicron single-infection cohort	211	31966	8	5	0.0269703	0.000884707	0.0252901	0.0287604	2.69703	2.52901	2.87604
Omicron single-infection cohort	212	31953	11	3	0.0273053	0.000890149	0.0256144	0.029106	2.73053	2.56144	2.9106
Omicron single-infection cohort	213	31939	7	5	0.0275184	0.000893593	0.0258209	0.0293259	2.75184	2.58209	2.93259
Omicron single-infection cohort	214	31927	7	10	0.0277317	0.000897024	0.0260274	0.0295458	2.77317	2.60274	2.95458
Omicron single-infection cohort	215	31910	4	5	0.0278535	0.000898979	0.0261454	0.0296715	2.78535	2.61454	2.96715
Omicron single-infection cohort	216	31901	8	5	0.0280973	0.000902876	0.0263815	0.029923	2.80973	2.63815	2.9923
Omicron single-infection cohort	217	31888	6	5	0.0282802	0.000905788	0.0265587	0.0301115	2.82802	2.65587	3.01115
Omicron single-infection cohort	218	31877	4	5	0.0284021	0.000907724	0.0266768	0.0302372	2.84021	2.66768	3.02372
Omicron single-infection cohort	219	31868	9	6	0.0286765	0.000912064	0.0269427	0.0305201	2.86765	2.69427	3.05201
Omicron single-infection cohort	220	31853	3	8	0.028768	0.000913506	0.0270314	0.0306144	2.8768	2.70314	3.06144
Omicron single-infection cohort	221	31842	7	6	0.0289815	0.000916863	0.0272383	0.0308345	2.89815	2.72383	3.08345
Omicron single-infection cohort	222	31829	5	4	0.0291341	0.000919253	0.0273862	0.0309917	2.91341	2.73862	3.09917
Omicron single-infection cohort	223	31820	7	7	0.0293476	0.000922588	0.0275932	0.0312118	2.93476	2.75932	3.12118
Omicron single-infection cohort	224	31806	5	11	0.0295002	0.000924963	0.0277411	0.0313691	2.95002	2.77411	3.13691
Omicron single-infection cohort	225	31790	5	5	0.0296529	0.000927333	0.0278891	0.0315263	2.96529	2.78891	3.15263
Omicron single-infection cohort	226	31780	5	8	0.0298055	0.000929698	0.0280371	0.0316836	2.98055	2.80371	3.16836
Omicron single-infection cohort	227	31767	4	7	0.0299277	0.000931585	0.0281556	0.0318095	2.99277	2.81556	3.18095
Omicron single-infection cohort	228	31756	5	4	0.0300804	0.000933939	0.0283037	0.0319668	3.00804	2.83037	3.19668
Omicron single-infection cohort	229	31747	2	2	0.0301415	0.000934879	0.028363	0.0320298	3.01415	2.8363	3.20298
Omicron single-infection cohort	230	31743	3	3	0.0302332	0.000936287	0.0284519	0.0321242	3.02332	2.84519	3.21242
Omicron single-infection cohort	231	31737	5	5	0.030386	0.00093863	0.0286001	0.0322815	3.0386	2.86001	3.22815
Omicron single-infection cohort	232	31727	9	8	0.030661	0.00094283	0.0288669	0.0325648	3.0661	2.88669	3.25648
Omicron single-infection cohort	233	31710	7	2	0.030875	0.000946085	0.0290745	0.0327851	3.0875	2.90745	3.27851
Omicron single-infection cohort	234	31701	7	10	0.031089	0.000949327	0.0292821	0.0330055	3.1089	2.92821	3.30055
Omicron single-infection cohort	235	31684	12	5	0.031456	0.00095486	0.0296382	0.0333833	3.1456	2.96382	3.33833
Omicron single-infection cohort	236	31667	8	6	0.0317007	0.000958529	0.0298757	0.0336351	3.17007	2.98757	3.36351
Omicron single-infection cohort	237	31653	4	9	0.031823	0.000960359	0.0299945	0.0337611	3.1823	2.99945	3.37611
Omicron single-infection cohort	238	31640	4	6	0.0319454	0.000962185	0.0301133	0.033887	3.19454	3.01133	3.3887
Omicron single-infection cohort	239	31630	8	7	0.0321903	0.000965828	0.030351	0.034139	3.21903	3.0351	3.4139
Omicron single-infection cohort	240	31615	8	10	0.0324352	0.000969457	0.0305888	0.034391	3.24352	3.05888	3.4391
Omicron single-infection cohort	241	31597	8	6	0.0326801	0.000973073	0.0308267	0.0346431	3.26801	3.08267	3.46431
Omicron single-infection cohort	242	31583	8	10	0.0329252	0.000976675	0.0310646	0.0348951	3.29252	3.10646	3.48951
Omicron single-infection cohort	243	31565	6	5	0.033109	0.000979368	0.0312432	0.0350842	3.3109	3.12432	3.50842
Omicron single-infection cohort	244	31554	13	5	0.0335073	0.000985177	0.0316301	0.0354939	3.35073	3.16301	3.54939
Omicron single-infection cohort	245	31536	8	10	0.0337525	0.000988733	0.0318683	0.0357461	3.37525	3.18683	3.5746
Omicron single-infection cohort	246	31518	5	8	0.0339058	0.00099095	0.0320172	0.0359037	3.39058	3.20172	3.59037
Omicron single-infection cohort	247	31505	6	12	0.0340898	0.000993604	0.032196	0.0360928	3.40898	3.2196	3.60928
Omicron single-infection cohort	248	31487	6	11	0.0342738	0.000996252	0.0323749	0.0362821	3.42738	3.23749	3.62821
Omicron single-infection cohort	249	31470	7	12	0.0344887	0.000999333	0.0325837	0.0365029	3.44887	3.25837	3.65029
Omicron single-infection cohort	250	31451	11	4	0.0348263	0.00100416	0.0329119	0.03685	3.48263	3.29119	3.685
Omicron single-infection cohort	251	31436	4	2	0.0349492	0.0010059	0.0330313	0.0369763	3.49492	3.30313	3.69763
Omicron single-infection cohort	252	31430	8	13	0.0351948	0.00100939	0.0332701	0.0372287	3.51948	3.32701	3.72287
Omicron single-infection cohort	253	31409	6	12	0.0353791	0.001012	0.0334492	0.0374181	3.53791	3.34492	3.74181
Omicron single-infection cohort	254	31391	5	12	0.0355327	0.00101417	0.0335986	0.037576	3.55327	3.35986	3.7576
Omicron single-infection cohort	255	31374	4	9	0.0356557	0.0010159	0.0337182	0.0377024	3.56557	3.37182	3.77024
Omicron single-infection cohort	256	31361	3	10	0.035748	0.0010172	0.0338079	0.0377972	3.5748	3.38079	3.77972
Omicron single-infection cohort	257	31348	4	3	0.035871	0.00101893	0.0339275	0.0379236	3.5871	3.39275	3.79236
Omicron single-infection cohort	258	31341	6	5	0.0360556	0.00102151	0.034107	0.0381132	3.60556	3.4107	3.81132
Omicron single-infection cohort	259	31330	3	7	0.0361479	0.00102281	0.0341968	0.038208	3.61479	3.41968	3.8208
Omicron single-infection cohort	260	31320	2	5	0.0362094	0.00102367	0.0342567	0.0382713	3.62094	3.42567	3.82713
Omicron single-infection cohort	261	31313	4	6	0.0363325	0.00102538	0.0343764	0.0383977	3.63325	3.43764	3.83977
Omicron single-infection cohort	262	31303	6	9	0.0365173	0.00102796	0.0345561	0.0385875	3.65173	3.45561	3.85875
Omicron single-infection cohort	263	31288	3	1	0.0366096	0.00102924	0.0346459	0.0386824	3.66096	3.46459	3.86824
Omicron single-infection cohort	264	31284	6	5	0.0367944	0.0010318	0.0348257	0.0388722	3.67944	3.48257	3.88722
Omicron single-infection cohort	265	31273	3	3	0.0368868	0.00103308	0.0349156	0.0389671	3.68868	3.49156	3.89671
Omicron single-infection cohort	266	31267	5	3	0.0370408	0.00103521	0.0350654	0.0391252	3.70408	3.50654	3.91252
Omicron single-infection cohort	267	31259	0	4	0.0370408	0.00103521	0.0350654	0.0391252	3.70408	3.50654	3.91252
Omicron single-infection cohort	268	31255	3	8	0.0371332	0.00103649	0.0351553	0.0392202	3.71332	3.51553	3.92202
Omicron single-infection cohort	269	31244	4	7	0.0372565	0.00103818	0.0352753	0.0393467	3.72565	3.52753	3.93467
Omicron single-infection cohort	270	31233	7	4	0.0374723	0.00104115	0.0354852	0.0395683	3.74723	3.54852	3.95683
Omicron single-infection cohort	271	31222	5	3	0.0376264	0.00104326	0.0356352	0.0397266	3.76264	3.56352	3.97266
Omicron single-infection cohort	272	31214	1	0	0.0376573	0.00104369	0.0356652	0.0397583	3.76573	3.56652	3.97583
Omicron single-infection cohort	273	31213	1	1	0.0376881	0.00104411	0.0356952	0.0397899	3.76881	3.56952	3.97899
Omicron single-infection cohort	274	31211	3	1	0.0377806	0.00104537	0.0357852	0.0398849	3.77806	3.57852	3.98849
Omicron single-infection cohort	275	31207	1	3	0.0378114	0.00104579	0.0358153	0.0399165	3.78114	3.58153	3.99165
Omicron single-infection cohort	276	31203	4	1	0.0379348	0.00104748	0.0359353	0.0400432	3.79348	3.59353	4.00432
Omicron single-infection cohort	277	31198	5	4	0.038089	0.00104958	0.0360854	0.0402015	3.8089	3.60854	4.02015
Omicron single-infection cohort	278	31189	0	1	0.038089	0.00104958	0.0360854	0.0402015	3.8089	3.60854	4.02015
Omicron single-infection cohort	279	31188	2	3	0.0381506	0.00105041	0.0361454	0.0402648	3.81506	3.61454	4.02648
Omicron single-infection cohort	280	31183	2	2	0.0382123	0.00105125	0.0362054	0.0403281	3.82123	3.62054	4.03281
Omicron single-infection cohort	281	31179	4	3	0.0383357	0.00105293	0.0363256	0.0404548	3.83357	3.63256	4.04548
Omicron single-infection cohort	282	31172	4	4	0.0384591	0.0010546	0.0364457	0.0405814	3.84591	3.64457	4.05814
Omicron single-infection cohort	283	31164	2	6	0.0385208	0.00105543	0.0365057	0.0406448	3.85208	3.65057	4.06448
Omicron single-infection cohort	284	31156	2	1	0.0385826	0.00105627	0.0365658	0.0407081	3.85826	3.65658	4.07081
Omicron single-infection cohort	285	31153	1	3	0.0386134	0.00105668	0.0365959	0.0407398	3.86134	3.65959	4.07398
Omicron single-infection cohort	286	31149	1	4	0.0386443	0.0010571	0.0366259	0.0407715	3.86443	3.66259	4.07715
Omicron single-infection cohort	287	31144	2	0	0.038706	0.00105793	0.036686	0.0408349	3.8706	3.6686	4.08349
Omicron single-infection cohort	288	31142	3	2	0.0387986	0.00105918	0.0367762	0.0409299	3.87986	3.67762	4.09299
Omicron single-infection cohort	289	31137	5	0	0.038953	0.00106126	0.0369264	0.0410883	3.8953	3.69264	4.10883
Omicron single-infection cohort	290	31132	1	5	0.0389838	0.00106167	0.0369565	0.04112	3.89838	3.69565	4.112
Omicron single-infection cohort	291	31126	1	2	0.0390147	0.00106209	0.0369866	0.0411517	3.90147	3.69866	4.11517
Omicron single-infection cohort	292	31123	8	0	0.0392617	0.0010654	0.0372271	0.0414052	3.92617	3.72271	4.14052
Omicron single-infection cohort	293	31115	4	0	0.0393852	0.00106705	0.0373473	0.0415319	3.93852	3.73473	4.15319
Omicron single-infection cohort	294	31111	1	1	0.0394161	0.00106746	0.0373774	0.0415636	3.94161	3.73774	4.15636
Omicron single-infection cohort	295	31109	3	1	0.0395087	0.0010687	0.0374676	0.0416586	3.95087	3.74676	4.16586
Omicron single-infection cohort	296	31105	6	2	0.039694	0.00107117	0.0376481	0.0418487	3.9694	3.76481	4.18487
Omicron single-infection cohort	297	31097	0	1	0.039694	0.00107117	0.0376481	0.0418487	3.9694	3.76481	4.18487
Omicron single-infection cohort	299	31096	2	4	0.0397558	0.00107199	0.0377082	0.0419121	3.97558	3.77082	4.19121
Omicron single-infection cohort	300	31090	2	2	0.0398176	0.00107281	0.0377684	0.0419755	3.98176	3.77684	4.19755
Omicron single-infection cohort	301	31086	3	0	0.0399102	0.00107404	0.0378586	0.0420706	3.99102	3.78586	4.20706
Omicron single-infection cohort	302	31083	1	1	0.0399411	0.00107445	0.0378887	0.0421022	3.99411	3.78887	4.21022
Omicron single-infection cohort	303	31081	1	3	0.039972	0.00107486	0.0379188	0.0421339	3.9972	3.79188	4.21339
Omicron single-infection cohort	304	31077	1	0	0.0400029	0.00107526	0.0379489	0.0421656	4.00029	3.79489	4.21656
Omicron single-infection cohort	305	31076	1	0	0.0400338	0.00107567	0.037979	0.0421973	4.00338	3.7979	4.21973
Omicron single-infection cohort	306	31075	3	1	0.0401265	0.0010769	0.0380692	0.0422924	4.01265	3.80692	4.22924
Omicron single-infection cohort	307	31071	2	4	0.0401882	0.00107772	0.0381294	0.0423558	4.01882	3.81294	4.23558
Omicron single-infection cohort	308	31065	2	4	0.04025	0.00107853	0.0381896	0.0424192	4.025	3.81896	4.24192
Omicron single-infection cohort	309	31059	3	1	0.0403427	0.00107976	0.0382799	0.0425143	4.03427	3.82799	4.25143
Omicron single-infection cohort	310	31055	3	1	0.0404354	0.00108098	0.0383702	0.0426093	4.04354	3.83702	4.26093
Omicron single-infection cohort	311	31051	2	3	0.0404973	0.00108179	0.0384304	0.0426727	4.04973	3.84304	4.26727
Omicron single-infection cohort	312	31046	2	1	0.0405591	0.0010826	0.0384906	0.0427361	4.05591	3.84906	4.27361
Omicron single-infection cohort	313	31043	1	1	0.04059	0.00108301	0.0385208	0.0427678	4.059	3.85208	4.27678
Omicron single-infection cohort	315	31041	5	1	0.0407445	0.00108504	0.0386713	0.0429263	4.07445	3.86713	4.29263
Omicron single-infection cohort	316	31035	0	1	0.0407445	0.00108504	0.0386713	0.0429263	4.07445	3.86713	4.29263
Omicron single-infection cohort	317	31034	5	3	0.0408991	0.00108706	0.0388219	0.0430849	4.08991	3.88219	4.30849
Omicron single-infection cohort	318	31026	5	1	0.0410536	0.00108908	0.0389725	0.0432434	4.10536	3.89725	4.32434
Omicron single-infection cohort	319	31020	1	1	0.0410845	0.00108949	0.0390026	0.0432751	4.10845	3.90026	4.32751
Omicron single-infection cohort	320	31018	2	2	0.0411464	0.00109029	0.0390629	0.0433385	4.11464	3.90629	4.33385
Omicron single-infection cohort	321	31014	1	0	0.0411773	0.0010907	0.039093	0.0433702	4.11773	3.9093	4.33702
Omicron single-infection cohort	322	31013	1	0	0.0412082	0.0010911	0.0391231	0.0434019	4.12082	3.91231	4.34019
Omicron single-infection cohort	323	31012	2	0	0.04127	0.0010919	0.0391834	0.0434653	4.127	3.91834	4.34653
Omicron single-infection cohort	324	31010	4	1	0.0413937	0.00109351	0.0393039	0.0435921	4.13937	3.93039	4.35921
Omicron single-infection cohort	325	31005	4	0	0.0415174	0.00109512	0.0394244	0.0437189	4.15174	3.94244	4.37189
Omicron single-infection cohort	326	31001	5	0	0.041672	0.00109712	0.039575	0.0438774	4.1672	3.9575	4.38774
Omicron single-infection cohort	327	30996	2	0	0.0417338	0.00109792	0.0396353	0.0439408	4.17338	3.96353	4.39408
Omicron single-infection cohort	328	30994	3	1	0.0418265	0.00109912	0.0397257	0.0440359	4.18265	3.97257	4.40359
Omicron single-infection cohort	329	30990	2	0	0.0418884	0.00109992	0.039786	0.0440993	4.18884	3.9786	4.40993
Omicron single-infection cohort	330	30988	3	0	0.0419811	0.00110112	0.0398764	0.0441944	4.19811	3.98764	4.41944
Omicron single-infection cohort	331	30985	6	2	0.0421667	0.0011035	0.0400572	0.0443846	4.21667	4.00572	4.43846
Omicron single-infection cohort	332	30977	3	0	0.0422594	0.0011047	0.0401476	0.0444797	4.22594	4.01476	4.44797
Omicron single-infection cohort	333	30974	4	0	0.0423831	0.00110628	0.0402682	0.0446065	4.23831	4.02682	4.46065
Omicron single-infection cohort	334	30970	3	0	0.0424759	0.00110747	0.0403586	0.0447016	4.24759	4.03586	4.47016
Omicron single-infection cohort	335	30967	6	2	0.0426614	0.00110984	0.0405395	0.0448917	4.26614	4.05395	4.48917
Omicron single-infection cohort	336	30959	2	0	0.0427232	0.00111063	0.0405998	0.0449551	4.27232	4.05998	4.49551
Omicron single-infection cohort	337	30957	5	1	0.0428778	0.0011126	0.0407505	0.0451136	4.28778	4.07505	4.51136
Omicron single-infection cohort	338	30951	5	1	0.0430325	0.00111457	0.0409013	0.045272	4.30325	4.09013	4.5272
Omicron single-infection cohort	339	30945	3	2	0.0431252	0.00111575	0.0409918	0.0453671	4.31252	4.09918	4.53671
Omicron single-infection cohort	340	30940	3	2	0.043218	0.00111693	0.0410822	0.0454622	4.3218	4.10822	4.54622
Omicron single-infection cohort	341	30935	0	1	0.043218	0.00111693	0.0410822	0.0454622	4.3218	4.10822	4.54622
Omicron single-infection cohort	342	30934	4	1	0.0433417	0.00111849	0.0412029	0.045589	4.33417	4.12029	4.5589
Omicron single-infection cohort	343	30929	3	1	0.0434345	0.00111967	0.0412934	0.0456841	4.34345	4.12934	4.56841
Omicron single-infection cohort	344	30925	8	1	0.043682	0.00112279	0.0415347	0.0459376	4.3682	4.15347	4.59376
Omicron single-infection cohort	345	30916	2	0	0.0437439	0.00112357	0.041595	0.046001	4.37439	4.1595	4.6001
Omicron single-infection cohort	346	30914	6	0	0.0439294	0.0011259	0.041776	0.0461912	4.39294	4.1776	4.61912
Omicron single-infection cohort	347	30908	7	0	0.044146	0.00112862	0.0419872	0.046413	4.4146	4.19872	4.6413
Omicron single-infection cohort	348	30901	6	2	0.0443316	0.00113094	0.0421683	0.0466031	4.43316	4.21683	4.66031
Omicron single-infection cohort	349	30893	5	1	0.0444862	0.00113287	0.0423191	0.0467616	4.44863	4.23191	4.67616
Omicron single-infection cohort	350	30887	10	4	0.0447956	0.00113672	0.0426209	0.0470785	4.47956	4.26209	4.70785
Omicron single-infection cohort	351	30873	6	1	0.0449812	0.00113902	0.0428021	0.0472686	4.49812	4.28021	4.72686
Omicron single-infection cohort	352	30866	6	2	0.0451669	0.00114132	0.0429832	0.0474587	4.51669	4.29832	4.74587
Omicron single-infection cohort	353	30858	6	3	0.0453525	0.00114361	0.0431644	0.0476489	4.53525	4.31644	4.76489
Omicron single-infection cohort	354	30849	8	2	0.0456001	0.00114666	0.0434059	0.0479024	4.56001	4.34059	4.79024
Omicron single-infection cohort	355	30839	10	2	0.0459096	0.00115046	0.043708	0.0482193	4.59096	4.3708	4.82193
Omicron single-infection cohort	356	30827	7	1	0.0461262	0.00115311	0.0439194	0.0484411	4.61262	4.39194	4.84411
Omicron single-infection cohort	357	30819	3	2	0.0462191	0.00115424	0.04401	0.0485362	4.62191	4.401	4.85362
Omicron single-infection cohort	358	30814	9	4	0.0464977	0.00115763	0.0442819	0.0488214	4.64977	4.42819	4.88214
Omicron single-infection cohort	359	30801	8	2	0.0467453	0.00116064	0.0445237	0.0490749	4.67453	4.45237	4.90749
Omicron single-infection cohort	360	30791	5	12	0.0469001	0.00116251	0.0446748	0.0492334	4.69001	4.46748	4.92334
Omicron single-infection cohort	361	30774	11	1	0.0472408	0.00116663	0.0450074	0.0495821	4.72408	4.50074	4.95821
Omicron single-infection cohort	362	30762	8	1	0.0474886	0.00116961	0.0452493	0.0498357	4.74886	4.52493	4.98357
Omicron single-infection cohort	363	30753	7	6	0.0477054	0.00117221	0.045461	0.0500576	4.77054	4.5461	5.00576
Omicron single-infection cohort	364	30740	10	5	0.0480152	0.00117591	0.0457635	0.0503746	4.80152	4.57635	5.03746
Omicron single-infection cohort	365	30725	8	10	0.048263	0.00117887	0.0460056	0.0506283	4.8263	4.60056	5.06283
Omicron single-infection cohort	366	30707	9	5	0.048542	0.00118218	0.0462781	0.0509137	4.8542	4.62781	5.09137
Omicron single-infection cohort	367	30693	9	14	0.048821	0.00118549	0.0465506	0.0511992	4.8821	4.65506	5.11992
Omicron single-infection cohort	368	30670	4	3	0.048945	0.00118696	0.0466717	0.0513261	4.8945	4.66717	5.13261
Omicron single-infection cohort	369	30663	5	3	0.0491001	0.00118879	0.0468232	0.0514847	4.91001	4.68232	5.14847
Omicron single-infection cohort	370	30655	3	3	0.0491932	0.00118988	0.0469141	0.0515799	4.91932	4.69141	5.15799
Omicron single-infection cohort	371	30649	5	8	0.0493483	0.00119171	0.0470656	0.0517386	4.93483	4.70656	5.17386
Omicron single-infection cohort	372	30636	4	6	0.0494724	0.00119317	0.0471869	0.0518656	4.94724	4.71869	5.18656
Omicron single-infection cohort	373	30626	2	5	0.0495345	0.0011939	0.0472475	0.0519291	4.95345	4.72475	5.19291
Omicron single-infection cohort	374	30619	2	9	0.0495966	0.00119463	0.0473082	0.0519926	4.95966	4.73082	5.19926
Omicron single-infection cohort	375	30608	3	7	0.0496897	0.00119572	0.0473992	0.0520879	4.96897	4.73992	5.20879
Omicron single-infection cohort	376	30598	4	5	0.049814	0.00119718	0.0475206	0.052215	4.9814	4.75206	5.2215
Omicron single-infection cohort	377	30589	9	9	0.0500935	0.00120045	0.0477937	0.0525009	5.00935	4.77937	5.25009
Omicron single-infection cohort	378	30571	7	8	0.050311	0.00120298	0.0480062	0.0527234	5.0311	4.80062	5.27234
Omicron single-infection cohort	379	30556	7	12	0.0505286	0.00120551	0.0482188	0.0529459	5.05286	4.82188	5.29459
Omicron single-infection cohort	380	30537	5	11	0.0506841	0.00120732	0.0483707	0.0531049	5.06841	4.83707	5.31049
Omicron single-infection cohort	381	30521	6	12	0.0508707	0.00120948	0.0485531	0.0532957	5.08707	4.85531	5.32957
Omicron single-infection cohort	382	30503	2	9	0.0509329	0.0012102	0.0486139	0.0533594	5.09329	4.86139	5.33594
Omicron single-infection cohort	383	30492	6	3	0.0511197	0.00121237	0.0487964	0.0535503	5.11197	4.87964	5.35503
Omicron single-infection cohort	384	30483	0	7	0.0511197	0.00121237	0.0487964	0.0535503	5.11197	4.87964	5.35503
Omicron single-infection cohort	385	30476	6	5	0.0513065	0.00121452	0.048979	0.0537414	5.13065	4.8979	5.37414
Omicron single-infection cohort	386	30465	4	9	0.051431	0.00121596	0.0491007	0.0538687	5.1431	4.91007	5.38687
Omicron single-infection cohort	387	30452	7	4	0.0516491	0.00121847	0.0493139	0.0540917	5.16491	4.93139	5.40917
Omicron single-infection cohort	388	30441	10	8	0.0519606	0.00122205	0.0496184	0.0544102	5.19606	4.96184	5.44102
Omicron single-infection cohort	389	30423	3	6	0.0520541	0.00122312	0.0497098	0.0545058	5.20541	4.97098	5.45058
Omicron single-infection cohort	390	30414	6	5	0.0522411	0.00122526	0.0498926	0.054697	5.22411	4.98926	5.4697
Omicron single-infection cohort	391	30403	4	4	0.0523658	0.00122668	0.0500145	0.0548245	5.23658	5.00145	5.48245
Omicron single-infection cohort	392	30395	10	6	0.0526776	0.00123023	0.0503193	0.0551432	5.26776	5.03193	5.51432
Omicron single-infection cohort	393	30379	3	13	0.0527711	0.0012313	0.0504107	0.0552388	5.27711	5.04107	5.52388
Omicron single-infection cohort	394	30363	7	9	0.0529895	0.00123378	0.0506242	0.055462	5.29895	5.06242	5.5462
Omicron single-infection cohort	395	30347	5	9	0.0531455	0.00123554	0.0507768	0.0556215	5.31455	5.07768	5.56215
Omicron single-infection cohort	396	30333	8	20	0.0533953	0.00123837	0.051021	0.0558768	5.33953	5.1021	5.58768
Omicron single-infection cohort	397	30305	8	11	0.0536451	0.00124119	0.0512653	0.0561322	5.36451	5.12653	5.61322
Omicron single-infection cohort	398	30286	4	20	0.0537701	0.0012426	0.0513875	0.0562599	5.37701	5.13875	5.62599
Omicron single-infection cohort	399	30262	4	20	0.0538952	0.00124401	0.0515098	0.0563877	5.38952	5.15098	5.63877
Omicron single-infection cohort	400	30238	8	29	0.0541455	0.00124682	0.0517546	0.0566435	5.41455	5.17546	5.66435
Omicron single-infection cohort	401	30201	3	17	0.0542395	0.00124788	0.0518465	0.0567395	5.42395	5.18465	5.67395
Omicron single-infection cohort	402	30181	3	21	0.0543335	0.00124893	0.0519384	0.0568356	5.43335	5.19384	5.68356
Omicron single-infection cohort	403	30157	2	12	0.0543962	0.00124964	0.0519998	0.0568997	5.43962	5.19998	5.68997
Omicron single-infection cohort	404	30143	2	6	0.0544589	0.00125034	0.0520611	0.0569638	5.44589	5.20611	5.69638
Omicron single-infection cohort	405	30135	1	21	0.0544903	0.00125069	0.0520918	0.0569959	5.44903	5.20918	5.69959
Omicron single-infection cohort	406	30113	3	7	0.0545845	0.00125175	0.0521839	0.0570922	5.45845	5.21839	5.70922
Omicron single-infection cohort	407	30103	0	15	0.0545845	0.00125175	0.0521839	0.0570922	5.45845	5.21839	5.70922
Omicron single-infection cohort	408	30088	4	13	0.0547102	0.00125316	0.0523068	0.0572206	5.47102	5.23068	5.72206
Omicron single-infection cohort	409	30071	2	12	0.0547731	0.00125386	0.0523683	0.0572849	5.47731	5.23683	5.72849
Omicron single-infection cohort	410	30057	3	10	0.0548674	0.00125492	0.0524606	0.0573813	5.48674	5.24606	5.73813
Omicron single-infection cohort	411	30044	4	7	0.0549932	0.00125633	0.0525837	0.0575098	5.49932	5.25837	5.75098
Omicron single-infection cohort	412	30033	3	6	0.0550876	0.00125739	0.052676	0.0576063	5.50876	5.2676	5.76063
Omicron single-infection cohort	413	30024	1	7	0.0551191	0.00125774	0.0527068	0.0576385	5.51191	5.27068	5.76385
Omicron single-infection cohort	414	30016	2	10	0.0551821	0.00125844	0.0527683	0.0577028	5.51821	5.27683	5.77028
Omicron single-infection cohort	415	30004	3	4	0.0552765	0.0012595	0.0528607	0.0577993	5.52765	5.28607	5.77993
Omicron single-infection cohort	416	29997	2	22	0.0553395	0.0012602	0.0529224	0.0578637	5.53395	5.29223	5.78637
Omicron single-infection cohort	417	29973	0	4	0.0553395	0.0012602	0.0529224	0.0578637	5.53395	5.29223	5.78637
Omicron single-infection cohort	418	29969	2	6	0.0554026	0.00126091	0.052984	0.0579281	5.54026	5.2984	5.79281
Omicron single-infection cohort	419	29961	7	9	0.0556233	0.00126337	0.0531999	0.0581536	5.56233	5.31999	5.81536
Omicron single-infection cohort	420	29945	0	8	0.0556233	0.00126337	0.0531999	0.0581536	5.56233	5.31999	5.81536
Omicron single-infection cohort	421	29937	1	9	0.0556548	0.00126372	0.0532307	0.0581859	5.56548	5.32307	5.81859
Omicron single-infection cohort	422	29927	2	8	0.0557179	0.00126442	0.0532925	0.0582503	5.57179	5.32925	5.82503
Omicron single-infection cohort	423	29917	0	10	0.0557179	0.00126442	0.0532925	0.0582503	5.57179	5.32925	5.82503
Omicron single-infection cohort	424	29907	1	5	0.0557495	0.00126477	0.0533233	0.0582826	5.57495	5.33233	5.82826
Omicron single-infection cohort	425	29901	1	4	0.0557811	0.00126513	0.0533542	0.0583149	5.57811	5.33542	5.83149
Omicron single-infection cohort	426	29896	1	5	0.0558127	0.00126548	0.0533851	0.0583471	5.58127	5.33851	5.83471
Omicron single-infection cohort	427	29890	3	5	0.0559074	0.00126653	0.0534778	0.058444	5.59074	5.34778	5.8444
Omicron single-infection cohort	428	29882	1	4	0.055939	0.00126688	0.0535087	0.0584762	5.5939	5.35087	5.84762
Omicron single-infection cohort	429	29877	0	2	0.055939	0.00126688	0.0535087	0.0584762	5.5939	5.35087	5.84762
Omicron single-infection cohort	430	29875	1	6	0.0559706	0.00126724	0.0535396	0.0585085	5.59706	5.35396	5.85085
Omicron single-infection cohort	431	29868	4	3	0.056097	0.00126864	0.0536633	0.0586377	5.6097	5.36633	5.86377
Omicron single-infection cohort	433	29861	4	3	0.0562235	0.00127005	0.053787	0.0587669	5.62235	5.3787	5.87669
Omicron single-infection cohort	434	29854	0	1	0.0562235	0.00127005	0.053787	0.0587669	5.62235	5.3787	5.87669
Omicron single-infection cohort	435	29853	2	6	0.0562867	0.00127075	0.0538488	0.0588315	5.62867	5.38488	5.88315
Omicron single-infection cohort	436	29845	1	3	0.0563183	0.0012711	0.0538798	0.0588638	5.63183	5.38798	5.88638
Omicron single-infection cohort	437	29841	0	3	0.0563183	0.0012711	0.0538798	0.0588638	5.63183	5.38798	5.88638
Omicron single-infection cohort	438	29838	0	2	0.0563183	0.0012711	0.0538798	0.0588638	5.63183	5.38798	5.88638
Omicron single-infection cohort	439	29836	3	3	0.0564132	0.00127215	0.0539726	0.0589607	5.64132	5.39726	5.89607
Omicron single-infection cohort	440	29830	0	2	0.0564132	0.00127215	0.0539726	0.0589607	5.64132	5.39726	5.89607
Omicron single-infection cohort	441	29828	4	1	0.0565398	0.00127355	0.0540964	0.05909	5.65398	5.40964	5.909
Omicron single-infection cohort	442	29823	2	2	0.056603	0.00127425	0.0541583	0.0591547	5.6603	5.41583	5.91547
Omicron single-infection cohort	443	29819	1	4	0.0566347	0.0012746	0.0541892	0.059187	5.66347	5.41892	5.9187
Omicron single-infection cohort	444	29814	1	2	0.0566663	0.00127495	0.0542202	0.0592193	5.66663	5.42202	5.92193
Omicron single-infection cohort	445	29811	2	4	0.0567296	0.00127565	0.0542821	0.059284	5.67296	5.42821	5.9284
Omicron single-infection cohort	446	29805	1	1	0.0567612	0.001276	0.054313	0.0593163	5.67612	5.4313	5.93163
Omicron single-infection cohort	447	29803	2	2	0.0568245	0.0012767	0.054375	0.059381	5.68245	5.4375	5.9381
Omicron single-infection cohort	448	29799	1	3	0.0568562	0.00127705	0.0544059	0.0594133	5.68562	5.44059	5.94133
Omicron single-infection cohort	449	29795	4	4	0.0569828	0.00127845	0.0545298	0.0595426	5.69828	5.45298	5.95426
Omicron single-infection cohort	450	29787	2	1	0.0570461	0.00127915	0.0545918	0.0596073	5.70461	5.45918	5.96073
Omicron single-infection cohort	451	29784	1	0	0.0570778	0.00127949	0.0546227	0.0596397	5.70778	5.46227	5.96397
Omicron single-infection cohort	452	29783	1	1	0.0571094	0.00127984	0.0546537	0.059672	5.71094	5.46537	5.9672
Omicron single-infection cohort	453	29781	2	1	0.0571728	0.00128054	0.0547157	0.0597367	5.71728	5.47157	5.97367
Omicron single-infection cohort	454	29778	1	2	0.0572044	0.00128089	0.0547466	0.059769	5.72044	5.47466	5.9769
Omicron single-infection cohort	455	29775	3	0	0.0572994	0.00128193	0.0548396	0.0598661	5.72994	5.48396	5.98661
Omicron single-infection cohort	456	29772	1	1	0.0573311	0.00128228	0.0548706	0.0598984	5.73311	5.48706	5.98984
Omicron single-infection cohort	457	29770	4	2	0.0574577	0.00128367	0.0549945	0.0600278	5.74577	5.49945	6.00278
Omicron single-infection cohort	458	29764	1	0	0.0574894	0.00128402	0.0550255	0.0600601	5.74894	5.50255	6.00601
Omicron single-infection cohort	459	29763	2	0	0.0575527	0.00128471	0.0550874	0.0601248	5.75527	5.50874	6.01248
Omicron single-infection cohort	460	29761	1	1	0.0575844	0.00128506	0.0551184	0.0601572	5.75844	5.51184	6.01572
Omicron single-infection cohort	461	29759	2	2	0.0576477	0.00128575	0.0551804	0.0602219	5.76477	5.51804	6.02219
Omicron single-infection cohort	462	29755	1	0	0.0576794	0.0012861	0.0552114	0.0602542	5.76794	5.52114	6.02542
Omicron single-infection cohort	463	29754	2	2	0.0577428	0.00128679	0.0552734	0.0603189	5.77428	5.52734	6.03189
Omicron single-infection cohort	464	29750	3	1	0.0578378	0.00128783	0.0553663	0.060416	5.78378	5.53663	6.0416
Omicron single-infection cohort	465	29746	1	0	0.0578695	0.00128818	0.0553973	0.0604483	5.78695	5.53973	6.04483
Omicron single-infection cohort	466	29745	3	1	0.0579645	0.00128922	0.0554903	0.0605454	5.79645	5.54903	6.05454
Omicron single-infection cohort	467	29741	0	2	0.0579645	0.00128922	0.0554903	0.0605454	5.79645	5.54903	6.05454
Omicron single-infection cohort	468	29739	2	1	0.0580278	0.00128991	0.0555523	0.0606101	5.80278	5.55523	6.06101
Omicron single-infection cohort	469	29736	1	2	0.0580595	0.00129025	0.0555833	0.0606424	5.80595	5.55833	6.06424
Omicron single-infection cohort	470	29733	1	1	0.0580912	0.0012906	0.0556143	0.0606748	5.80912	5.56143	6.06748
Omicron single-infection cohort	471	29731	3	3	0.0581862	0.00129164	0.0557073	0.0607718	5.81862	5.57073	6.07718
Omicron single-infection cohort	472	29725	3	0	0.0582813	0.00129267	0.0558003	0.0608689	5.82813	5.58003	6.08689
Omicron single-infection cohort	473	29722	1	1	0.058313	0.00129302	0.0558314	0.0609013	5.8313	5.58314	6.09013
Omicron single-infection cohort	474	29720	1	0	0.0583446	0.00129336	0.0558624	0.0609336	5.83447	5.58624	6.09336
Omicron single-infection cohort	475	29719	2	1	0.058408	0.00129405	0.0559244	0.0609984	5.8408	5.59244	6.09984
Omicron single-infection cohort	477	29716	2	0	0.0584714	0.00129474	0.0559864	0.0610631	5.84714	5.59864	6.10631
Omicron single-infection cohort	478	29714	0	3	0.0584714	0.00129474	0.0559864	0.0610631	5.84714	5.59864	6.10631
Omicron single-infection cohort	479	29711	1	0	0.0585031	0.00129508	0.0560174	0.0610954	5.85031	5.60174	6.10954
Omicron single-infection cohort	480	29710	1	1	0.0585348	0.00129543	0.0560484	0.0611278	5.85348	5.60484	6.11278
Omicron single-infection cohort	481	29708	1	1	0.0585665	0.00129577	0.0560794	0.0611602	5.85665	5.60794	6.11602
Omicron single-infection cohort	482	29706	1	1	0.0585982	0.00129611	0.0561105	0.0611925	5.85982	5.61105	6.11925
Omicron single-infection cohort	483	29704	3	4	0.0586932	0.00129714	0.0562035	0.0612896	5.86932	5.62035	6.12896
Omicron single-infection cohort	484	29697	2	2	0.0587566	0.00129783	0.0562656	0.0613544	5.87566	5.62656	6.13544
Omicron single-infection cohort	485	29693	1	3	0.0587883	0.00129817	0.0562966	0.0613867	5.87883	5.62966	6.13867
Omicron single-infection cohort	486	29689	1	2	0.05882	0.00129852	0.0563276	0.0614191	5.882	5.63276	6.14191
Omicron single-infection cohort	487	29686	0	5	0.05882	0.00129852	0.0563276	0.0614191	5.882	5.63276	6.14191
Omicron single-infection cohort	488	29681	0	1	0.05882	0.00129852	0.0563276	0.0614191	5.882	5.63276	6.14191
Omicron single-infection cohort	489	29680	1	2	0.0588517	0.00129886	0.0563587	0.0614515	5.88517	5.63587	6.14515
Omicron single-infection cohort	490	29677	2	4	0.0589152	0.00129955	0.0564207	0.0615162	5.89152	5.64207	6.15162
Omicron single-infection cohort	491	29671	1	4	0.0589469	0.00129989	0.0564518	0.0615486	5.89469	5.64518	6.15486
Omicron single-infection cohort	492	29666	0	4	0.0589469	0.00129989	0.0564518	0.0615486	5.89469	5.64518	6.15486
Omicron single-infection cohort	493	29662	1	4	0.0589786	0.00130023	0.0564828	0.061581	5.89786	5.64828	6.1581
Omicron single-infection cohort	494	29657	3	2	0.0590738	0.00130126	0.056576	0.0616782	5.90738	5.6576	6.16782
Omicron single-infection cohort	495	29652	5	1	0.0592325	0.00130298	0.0567313	0.0618402	5.92325	5.67313	6.18402
Omicron single-infection cohort	496	29646	0	1	0.0592325	0.00130298	0.0567313	0.0618402	5.92325	5.67313	6.18402
Omicron single-infection cohort	497	29645	1	11	0.0592642	0.00130332	0.0567624	0.0618727	5.92642	5.67624	6.18726
Omicron single-infection cohort	498	29633	4	8	0.0593912	0.00130469	0.0568866	0.0620023	5.93912	5.68866	6.20023
Omicron single-infection cohort	499	29621	5	5	0.05955	0.0013064	0.0570421	0.0621644	5.955	5.70421	6.21644
Omicron single-infection cohort	500	29611	1	10	0.0595817	0.00130674	0.0570731	0.0621969	5.95817	5.70731	6.21969
Omicron single-infection cohort	501	29600	3	6	0.059677	0.00130777	0.0571664	0.0622942	5.9677	5.71664	6.22942
Omicron single-infection cohort	502	29591	2	3	0.0597406	0.00130845	0.0572287	0.0623591	5.97406	5.72287	6.23591
Omicron single-infection cohort	503	29586	0	7	0.0597406	0.00130845	0.0572287	0.0623591	5.97406	5.72287	6.23591
Omicron single-infection cohort	504	29579	2	9	0.0598042	0.00130914	0.0572909	0.062424	5.98042	5.72909	6.2424
Omicron single-infection cohort	505	29568	2	5	0.0598678	0.00130982	0.0573531	0.0624889	5.98678	5.73531	6.24889
Omicron single-infection cohort	506	29561	3	15	0.0599632	0.00131084	0.0574465	0.0625863	5.99632	5.74465	6.25863
Omicron single-infection cohort	507	29543	5	7	0.0601223	0.00131255	0.0576023	0.0627488	6.01223	5.76023	6.27488
Omicron single-infection cohort	508	29531	1	10	0.0601541	0.00131289	0.0576334	0.0627813	6.01541	5.76334	6.27813
Omicron single-infection cohort	509	29520	4	4	0.0602814	0.00131426	0.0577581	0.0629113	6.02814	5.77581	6.29113
Omicron single-infection cohort	510	29512	3	6	0.060377	0.00131528	0.0578516	0.0630088	6.0377	5.78516	6.30088
Omicron single-infection cohort	511	29503	2	9	0.0604407	0.00131596	0.057914	0.0630738	6.04407	5.7914	6.30738
Omicron single-infection cohort	512	29492	2	11	0.0605044	0.00131664	0.0579764	0.0631389	6.05044	5.79764	6.31389
Omicron single-infection cohort	513	29479	5	11	0.0606637	0.00131835	0.0581324	0.0633016	6.06637	5.81324	6.33016
Omicron single-infection cohort	514	29463	2	4	0.0607275	0.00131903	0.0581948	0.0633667	6.07275	5.81948	6.33667
Omicron single-infection cohort	515	29457	4	9	0.060855	0.00132039	0.0583197	0.0634969	6.0855	5.83197	6.34969
Omicron single-infection cohort	516	29444	0	5	0.060855	0.00132039	0.0583197	0.0634969	6.0855	5.83197	6.34969
Omicron single-infection cohort	517	29439	6	9	0.0610464	0.00132243	0.0585071	0.0636923	6.10464	5.85071	6.36923
Omicron single-infection cohort	518	29424	3	6	0.0611422	0.00132345	0.0586008	0.06379	6.11422	5.86008	6.379
Omicron single-infection cohort	519	29415	3	13	0.0612379	0.00132447	0.0586946	0.0638877	6.12379	5.86945	6.38877
Omicron single-infection cohort	520	29399	4	12	0.0613657	0.00132583	0.0588196	0.0640181	6.13657	5.88196	6.40181
Omicron single-infection cohort	521	29383	1	15	0.0613976	0.00132617	0.0588509	0.0640507	6.13976	5.88509	6.40507
Omicron single-infection cohort	522	29367	1	12	0.0614296	0.00132651	0.0588822	0.0640833	6.14296	5.88822	6.40833
Omicron single-infection cohort	523	29354	3	7	0.0615255	0.00132753	0.0589761	0.0641813	6.15255	5.89761	6.41813
Omicron single-infection cohort	524	29344	7	14	0.0617494	0.00132991	0.0591953	0.0644098	6.17494	5.91953	6.44098
Omicron single-infection cohort	525	29323	4	19	0.0618773	0.00133126	0.0593206	0.0645404	6.18773	5.93206	6.45404
Omicron single-infection cohort	526	29300	4	29	0.0620054	0.00133262	0.059446	0.0646712	6.20054	5.9446	6.46712
Omicron single-infection cohort	527	29267	4	27	0.0621336	0.00133398	0.0595716	0.064802	6.21336	5.95716	6.4802
Omicron single-infection cohort	528	29236	2	22	0.0621978	0.00133466	0.0596344	0.0648675	6.21978	5.96344	6.48675
Omicron single-infection cohort	529	29212	2	12	0.062262	0.00133534	0.0596973	0.064933	6.2262	5.96973	6.4933
Omicron single-infection cohort	530	29198	4	11	0.0623904	0.0013367	0.0598231	0.0650642	6.23904	5.98231	6.50642
Omicron single-infection cohort	531	29183	2	17	0.0624547	0.00133738	0.059886	0.0651297	6.24547	5.9886	6.51297
Omicron single-infection cohort	532	29164	2	12	0.062519	0.00133806	0.0599489	0.0651954	6.2519	5.99489	6.51954
Omicron single-infection cohort	533	29150	3	15	0.0626155	0.00133908	0.0600434	0.0652939	6.26155	6.00434	6.52939
Omicron single-infection cohort	534	29132	1	12	0.0626477	0.00133942	0.0600749	0.0653267	6.26477	6.00749	6.53267
Omicron single-infection cohort	535	29119	5	14	0.0628086	0.00134113	0.0602325	0.065491	6.28086	6.02325	6.5491
Omicron single-infection cohort	536	29100	4	11	0.0629374	0.00134249	0.0603587	0.0656225	6.29374	6.03587	6.56225
Omicron single-infection cohort	537	29085	6	1	0.0631307	0.00134453	0.060548	0.0658198	6.31307	6.0548	6.58198
Omicron single-infection cohort	538	29078	2	5	0.0631952	0.00134521	0.0606111	0.0658855	6.31952	6.06111	6.58855
Omicron single-infection cohort	539	29071	2	14	0.0632596	0.00134589	0.0606742	0.0659513	6.32596	6.06742	6.59513
Omicron single-infection cohort	540	29055	3	12	0.0633563	0.00134691	0.0607689	0.06605	6.33563	6.07689	6.605
Omicron single-infection cohort	541	29040	2	9	0.0634209	0.00134759	0.0608321	0.0661159	6.34209	6.08321	6.61159
Omicron single-infection cohort	542	29029	2	5	0.0634854	0.00134827	0.0608953	0.0661817	6.34854	6.08953	6.61817
Omicron single-infection cohort	543	29022	4	8	0.0636145	0.00134962	0.0610217	0.0663134	6.36145	6.10217	6.63134
Omicron single-infection cohort	544	29010	1	6	0.0636467	0.00134996	0.0610533	0.0663464	6.36467	6.10533	6.63464
Omicron single-infection cohort	545	29003	5	11	0.0638082	0.00135166	0.0612114	0.0665111	6.38082	6.12114	6.65111
Omicron single-infection cohort	546	28987	0	8	0.0638082	0.00135166	0.0612114	0.0665111	6.38082	6.12114	6.65111
Omicron single-infection cohort	547	28979	3	11	0.0639051	0.00135268	0.0613063	0.06661	6.39051	6.13063	6.661
Omicron single-infection cohort	548	28965	1	20	0.0639374	0.00135302	0.061338	0.066643	6.39374	6.1338	6.6643
Omicron single-infection cohort	549	28944	5	16	0.0640991	0.00135471	0.0614963	0.066808	6.40991	6.14963	6.6808
Omicron single-infection cohort	550	28923	2	7	0.0641638	0.00135539	0.0615597	0.0668741	6.41638	6.15597	6.68741
Omicron single-infection cohort	551	28914	1	7	0.0641962	0.00135573	0.0615914	0.0669071	6.41962	6.15914	6.69071
Omicron single-infection cohort	552	28906	3	11	0.0642933	0.00135675	0.0616866	0.0670062	6.42933	6.16866	6.70062
Omicron single-infection cohort	553	28892	2	13	0.0643581	0.00135743	0.06175	0.0670723	6.43581	6.175	6.70723
Omicron single-infection cohort	554	28877	7	15	0.0645849	0.0013598	0.0619721	0.0673038	6.45849	6.19721	6.73038
Omicron single-infection cohort	555	28855	3	14	0.0646821	0.00136082	0.0620674	0.067403	6.46821	6.20674	6.7403
Omicron single-infection cohort	556	28838	1	19	0.0647146	0.00136116	0.0620992	0.0674361	6.47146	6.20992	6.74361
Omicron single-infection cohort	557	28818	1	12	0.064747	0.0013615	0.062131	0.0674692	6.4747	6.2131	6.74692
Omicron single-infection cohort	558	28805	2	13	0.064812	0.00136218	0.0621946	0.0675355	6.4812	6.21946	6.75355
Omicron single-infection cohort	559	28790	2	13	0.0648769	0.00136286	0.0622582	0.0676018	6.48769	6.22582	6.76018
Omicron single-infection cohort	560	28775	2	18	0.0649419	0.00136354	0.0623218	0.0676681	6.49419	6.23218	6.76681
Omicron single-infection cohort	561	28755	0	20	0.0649419	0.00136354	0.0623218	0.0676681	6.49419	6.23218	6.76681
Omicron single-infection cohort	562	28735	1	17	0.0649745	0.00136388	0.0623537	0.0677013	6.49745	6.23537	6.77013
Omicron single-infection cohort	563	28717	4	9	0.0651047	0.00136524	0.0624813	0.0678342	6.51047	6.24813	6.78342
Omicron single-infection cohort	564	28704	0	17	0.0651047	0.00136524	0.0624813	0.0678342	6.51047	6.24813	6.78342
Omicron single-infection cohort	565	28687	0	10	0.0651047	0.00136524	0.0624813	0.0678342	6.51047	6.24813	6.78342
Omicron single-infection cohort	566	28677	3	22	0.0652025	0.00136627	0.0625771	0.067934	6.52025	6.25771	6.7934
Omicron single-infection cohort	567	28652	3	20	0.0653004	0.00136729	0.0626729	0.0680339	6.53004	6.26729	6.80339
Omicron single-infection cohort	568	28629	2	25	0.0653657	0.00136798	0.0627369	0.0681006	6.53657	6.27369	6.81006
Omicron single-infection cohort	569	28602	1	21	0.0653984	0.00136832	0.0627689	0.0681339	6.53984	6.27689	6.81339
Omicron single-infection cohort	570	28580	1	23	0.0654311	0.00136866	0.0628009	0.0681673	6.54311	6.28009	6.81673
Omicron single-infection cohort	571	28556	1	17	0.0654638	0.00136901	0.062833	0.0682007	6.54638	6.2833	6.82007
Omicron single-infection cohort	572	28538	2	20	0.0655293	0.00136969	0.0628971	0.0682675	6.55293	6.28971	6.82675
Omicron single-infection cohort	573	28516	2	20	0.0655948	0.00137038	0.0629613	0.0683344	6.55948	6.29613	6.83344
Omicron single-infection cohort	574	28494	0	19	0.0655948	0.00137038	0.0629613	0.0683344	6.55948	6.29613	6.83344
Omicron single-infection cohort	575	28475	2	22	0.0656605	0.00137107	0.0630256	0.0684014	6.56605	6.30256	6.84014
Omicron single-infection cohort	576	28451	0	21	0.0656605	0.00137107	0.0630256	0.0684014	6.56605	6.30256	6.84014
Omicron single-infection cohort	577	28430	0	24	0.0656605	0.00137107	0.0630256	0.0684014	6.56605	6.30256	6.84014
Omicron single-infection cohort	578	28406	0	34	0.0656605	0.00137107	0.0630256	0.0684014	6.56605	6.30256	6.84014
Omicron single-infection cohort	579	28372	3	26	0.0657592	0.00137211	0.0631224	0.0685022	6.57592	6.31224	6.85022
Omicron single-infection cohort	580	28343	0	24	0.0657592	0.00137211	0.0631224	0.0685022	6.57592	6.31224	6.85022
Omicron single-infection cohort	581	28319	0	40	0.0657592	0.00137211	0.0631224	0.0685022	6.57592	6.31224	6.85022
Omicron single-infection cohort	582	28279	0	29	0.0657592	0.00137211	0.0631224	0.0685022	6.57592	6.31224	6.85022
Omicron single-infection cohort	583	28250	1	31	0.0657923	0.00137246	0.0631547	0.068536	6.57923	6.31547	6.8536
Omicron single-infection cohort	584	28218	3	47	0.0658916	0.00137351	0.063252	0.0686374	6.58916	6.3252	6.86374
Omicron single-infection cohort	585	28168	0	45	0.0658916	0.00137351	0.063252	0.0686374	6.58916	6.3252	6.86374
Omicron single-infection cohort	586	28123	1	14	0.0659249	0.00137387	0.0632845	0.0686713	6.59249	6.32845	6.86713
Omicron single-infection cohort	587	28108	1	25	0.0659581	0.00137422	0.0633171	0.0687052	6.59581	6.33171	6.87052
Omicron single-infection cohort	588	28082	2	47	0.0660246	0.00137493	0.0633822	0.0687731	6.60246	6.33822	6.87731
Omicron single-infection cohort	589	28033	1	53	0.0660579	0.00137528	0.0634148	0.0688071	6.60579	6.34148	6.88071
Omicron single-infection cohort	590	27979	0	47	0.0660579	0.00137528	0.0634148	0.0688071	6.60579	6.34148	6.88071
Omicron single-infection cohort	591	27932	1	60	0.0660914	0.00137564	0.0634476	0.0688412	6.60914	6.34476	6.88412
Omicron single-infection cohort	592	27871	2	45	0.0661584	0.00137636	0.0635132	0.0689097	6.61584	6.35132	6.89097
Omicron single-infection cohort	593	27824	1	31	0.0661919	0.00137671	0.063546	0.0689439	6.61919	6.3546	6.89439
Omicron single-infection cohort	594	27792	0	49	0.0661919	0.00137671	0.063546	0.0689439	6.61919	6.3546	6.89439
Omicron single-infection cohort	595	27743	0	44	0.0661919	0.00137671	0.063546	0.0689439	6.61919	6.3546	6.89439
Omicron single-infection cohort	596	27699	0	56	0.0661919	0.00137671	0.063546	0.0689439	6.61919	6.3546	6.89439
Omicron single-infection cohort	597	27643	0	59	0.0661919	0.00137671	0.063546	0.0689439	6.61919	6.3546	6.89439
Omicron single-infection cohort	598	27584	1	73	0.0662258	0.00137708	0.0635792	0.0689785	6.62258	6.35792	6.89785
Omicron single-infection cohort	599	27510	0	47	0.0662258	0.00137708	0.0635792	0.0689785	6.62258	6.35792	6.89785
Omicron single-infection cohort	600	27463	3	30	0.0663278	0.00137819	0.063679	0.0690827	6.63278	6.3679	6.90827
Omicron single-infection cohort	601	27430	3	41	0.0664299	0.0013793	0.0637789	0.069187	6.64299	6.37789	6.9187
Omicron single-infection cohort	602	27386	1	59	0.066464	0.00137967	0.0638123	0.0692218	6.6464	6.38123	6.92218
Omicron single-infection cohort	603	27326	2	56	0.0665323	0.00138041	0.0638792	0.0692916	6.65323	6.38792	6.92916
Omicron single-infection cohort	604	27268	1	55	0.0665666	0.00138079	0.0639127	0.0693265	6.65666	6.39127	6.93265
Omicron single-infection cohort	605	27212	1	63	0.0666009	0.00138116	0.0639462	0.0693616	6.66009	6.39462	6.93616
Omicron single-infection cohort	606	27148	1	39	0.0666352	0.00138154	0.0639799	0.0693967	6.66352	6.39799	6.93967
Omicron single-infection cohort	607	27108	2	45	0.0667041	0.0013823	0.0640473	0.069467	6.67041	6.40473	6.9467
Omicron single-infection cohort	608	27061	2	46	0.0667731	0.00138305	0.0641147	0.0695375	6.67731	6.41147	6.95375
Omicron single-infection cohort	609	27013	1	38	0.0668076	0.00138343	0.0641485	0.0695728	6.68076	6.41486	6.95728
Omicron single-infection cohort	610	26974	3	46	0.0669114	0.00138458	0.0642501	0.0696788	6.69114	6.42501	6.96788
Omicron single-infection cohort	611	26925	0	61	0.0669114	0.00138458	0.0642501	0.0696788	6.69114	6.42501	6.96788
Omicron single-infection cohort	612	26864	0	54	0.0669114	0.00138458	0.0642501	0.0696788	6.69114	6.42501	6.96788
Omicron single-infection cohort	613	26810	2	40	0.066981	0.00138535	0.0643182	0.0697499	6.6981	6.43182	6.97499
Omicron single-infection cohort	614	26768	3	25	0.0670856	0.00138651	0.0644205	0.0698568	6.70856	6.44205	6.98568
Omicron single-infection cohort	615	26740	0	32	0.0670856	0.00138651	0.0644205	0.0698568	6.70856	6.44205	6.98568
Omicron single-infection cohort	616	26708	1	31	0.0671205	0.0013869	0.0644547	0.0698925	6.71205	6.44547	6.98925
Omicron single-infection cohort	617	26676	2	45	0.0671905	0.00138767	0.0645231	0.0699639	6.71905	6.45231	6.99639
Omicron single-infection cohort	618	26629	2	45	0.0672605	0.00138845	0.0645916	0.0700355	6.72605	6.45916	7.00355
Omicron single-infection cohort	619	26582	2	52	0.0673307	0.00138924	0.0646603	0.0701072	6.73307	6.46603	7.01072
Omicron single-infection cohort	620	26528	2	34	0.067401	0.00139002	0.064729	0.0701791	6.7401	6.4729	7.01791
Omicron single-infection cohort	621	26492	4	20	0.0675418	0.00139159	0.0648668	0.070323	6.75418	6.48668	7.0323
Omicron single-infection cohort	622	26468	1	21	0.0675771	0.00139199	0.0649012	0.070359	6.75771	6.49012	7.0359
Omicron single-infection cohort	623	26446	5	33	0.0677533	0.00139395	0.0650737	0.0705391	6.77533	6.50737	7.05391
Omicron single-infection cohort	624	26408	6	33	0.0679652	0.00139632	0.0652809	0.0707556	6.79652	6.52809	7.07556
Omicron single-infection cohort	625	26369	6	35	0.0681772	0.00139868	0.0654883	0.0709723	6.81772	6.54883	7.09723
Omicron single-infection cohort	626	26328	5	33	0.0683542	0.00140065	0.0656614	0.0711531	6.83542	6.56614	7.11531
Omicron single-infection cohort	627	26290	2	21	0.0684251	0.00140144	0.0657308	0.0712256	6.84251	6.57308	7.12256
Omicron single-infection cohort	628	26267	5	18	0.0686024	0.00140342	0.0659042	0.0714068	6.86024	6.59042	7.14068
Omicron single-infection cohort	629	26244	4	30	0.0687444	0.001405	0.0660431	0.0715518	6.87444	6.60431	7.15518
Omicron single-infection cohort	630	26210	6	18	0.0689575	0.00140737	0.0662516	0.0717697	6.89575	6.62516	7.17697
Omicron single-infection cohort	631	26186	9	15	0.0692775	0.00141092	0.0665647	0.0720966	6.92775	6.65647	7.20966
Omicron single-infection cohort	632	26162	5	42	0.0694554	0.00141289	0.0667387	0.0722784	6.94554	6.67387	7.22784
Omicron single-infection cohort	633	26115	2	22	0.0695267	0.00141368	0.0668084	0.0723512	6.95267	6.68084	7.23512
Omicron single-infection cohort	634	26091	6	36	0.0697407	0.00141605	0.0670178	0.0725698	6.97407	6.70178	7.25698
Omicron single-infection cohort	635	26049	6	20	0.0699549	0.00141843	0.0672274	0.0727888	6.99549	6.72274	7.27888
Omicron single-infection cohort	636	26023	10	31	0.0703123	0.00142238	0.0675771	0.0731539	7.03123	6.75771	7.31539
Omicron single-infection cohort	637	25982	7	23	0.0705628	0.00142514	0.0678221	0.0734098	7.05628	6.78221	7.34098
Omicron single-infection cohort	638	25952	8	37	0.0708493	0.0014283	0.0681025	0.0737025	7.08493	6.81025	7.37025
Omicron single-infection cohort	639	25907	1	43	0.0708852	0.00142869	0.0681375	0.0737391	7.08852	6.81375	7.37391
Omicron single-infection cohort	640	25863	13	37	0.0713522	0.00143383	0.0685945	0.0742163	7.13522	6.85945	7.42163
Omicron single-infection cohort	641	25813	4	32	0.0714961	0.00143542	0.0687353	0.0743633	7.14961	6.87353	7.43633
Omicron single-infection cohort	642	25777	5	28	0.0716762	0.00143739	0.0689115	0.0745473	7.16762	6.89115	7.45473
Omicron single-infection cohort	643	25744	10	29	0.0720368	0.00144135	0.0692644	0.0749156	7.20368	6.92644	7.49156
Omicron single-infection cohort	644	25705	6	41	0.0722534	0.00144373	0.0694764	0.0751369	7.22534	6.94764	7.51369
Omicron single-infection cohort	645	25658	12	42	0.0726873	0.00144847	0.069901	0.0755801	7.26873	6.9901	7.55801
Omicron single-infection cohort	646	25604	10	49	0.0730495	0.00145243	0.0702554	0.07595	7.30495	7.02554	7.595
Omicron single-infection cohort	647	25545	8	49	0.0733398	0.0014556	0.0705395	0.0762466	7.33398	7.05395	7.62466
Omicron single-infection cohort	648	25488	8	51	0.0736306	0.00145877	0.0708242	0.0765436	7.36306	7.08242	7.65436
Omicron single-infection cohort	649	25429	6	26	0.0738492	0.00146115	0.0710381	0.0767669	7.38492	7.10381	7.67669
Omicron single-infection cohort	650	25397	14	43	0.0743597	0.0014667	0.0715378	0.0772883	7.43597	7.15378	7.72883
Omicron single-infection cohort	651	25340	6	48	0.0745789	0.00146908	0.0717523	0.0775122	7.45789	7.17523	7.75122
Omicron single-infection cohort	652	25286	10	49	0.0749449	0.00147305	0.0721105	0.0778859	7.49449	7.21105	7.78859
Omicron single-infection cohort	653	25227	7	60	0.0752016	0.00147583	0.0723617	0.0781481	7.52016	7.23617	7.81481
Omicron single-infection cohort	654	25160	8	55	0.0754956	0.00147902	0.0726496	0.0784484	7.54956	7.26496	7.84484
Omicron single-infection cohort	655	25097	5	60	0.0756798	0.00148102	0.0728298	0.0786365	7.56798	7.28298	7.86365
Omicron single-infection cohort	656	25032	9	46	0.0760121	0.00148462	0.0731551	0.0789759	7.60121	7.31551	7.89759
Omicron single-infection cohort	657	24977	19	39	0.076715	0.00149223	0.0738431	0.0796937	7.6715	7.38431	7.96937
Omicron single-infection cohort	658	24919	7	68	0.0769744	0.00149502	0.074097	0.0799586	7.69744	7.4097	7.99586
Omicron single-infection cohort	659	24844	4	43	0.077123	0.00149663	0.0742425	0.0801103	7.7123	7.42425	8.01103
Omicron single-infection cohort	660	24797	5	52	0.0773091	0.00149864	0.0744246	0.0803004	7.73091	7.44246	8.03004
Omicron single-infection cohort	661	24740	2	63	0.0773837	0.00149945	0.0744977	0.0803766	7.73837	7.44977	8.03765
Omicron single-infection cohort	662	24675	8	79	0.0776828	0.00150268	0.0747905	0.080682	7.76828	7.47905	8.0682
Omicron single-infection cohort	663	24588	4	57	0.0778328	0.00150431	0.0749373	0.0808353	7.78328	7.49373	8.08353
Omicron single-infection cohort	664	24527	3	78	0.0779456	0.00150554	0.0750477	0.0809505	7.79456	7.50477	8.09505
Omicron single-infection cohort	665	24446	5	41	0.0781342	0.00150759	0.0752323	0.0811431	7.81342	7.52323	8.11431
Omicron single-infection cohort	666	24400	5	66	0.0783231	0.00150964	0.0754172	0.081336	7.83231	7.54172	8.13361
Omicron single-infection cohort	667	24329	4	75	0.0784747	0.0015113	0.0755655	0.0814908	7.84747	7.55655	8.14908
Omicron single-infection cohort	668	24250	3	83	0.0785887	0.00151254	0.0756771	0.0816073	7.85887	7.56771	8.16073
Omicron single-infection cohort	669	24164	3	76	0.0787031	0.0015138	0.075789	0.0817241	7.87031	7.5789	8.17241
Omicron single-infection cohort	670	24085	7	37	0.0789708	0.00151674	0.076051	0.0819977	7.89708	7.6051	8.19977
Omicron single-infection cohort	671	24041	4	41	0.0791241	0.00151842	0.076201	0.0821542	7.91241	7.6201	8.21542
Omicron single-infection cohort	672	23996	2	53	0.0792008	0.00151926	0.0762761	0.0822326	7.92008	7.62761	8.22326
Omicron single-infection cohort	673	23941	5	49	0.0793931	0.00152137	0.0764643	0.0824291	7.93931	7.64643	8.24291
Omicron single-infection cohort	674	23887	4	30	0.0795473	0.00152307	0.0766151	0.0825866	7.95473	7.66151	8.25866
Omicron single-infection cohort	675	23853	3	23	0.0796631	0.00152435	0.0767284	0.0827049	7.96631	7.67284	8.27049
Omicron single-infection cohort	676	23827	1	20	0.0797017	0.00152477	0.0767662	0.0827443	7.97017	7.67662	8.27443
Omicron single-infection cohort	677	23806	2	19	0.079779	0.00152562	0.0768418	0.0828233	7.9779	7.68418	8.28233
Omicron single-infection cohort	678	23785	1	36	0.0798177	0.00152605	0.0768797	0.0828628	7.98177	7.68797	8.28628
Omicron single-infection cohort	679	23748	1	27	0.0798564	0.00152648	0.0769176	0.0829024	7.98564	7.69176	8.29024
Omicron single-infection cohort	680	23720	0	34	0.0798564	0.00152648	0.0769176	0.0829024	7.98564	7.69176	8.29024
Omicron single-infection cohort	681	23686	6	31	0.0800895	0.00152905	0.0771457	0.0831406	8.00895	7.71457	8.31406
Omicron single-infection cohort	682	23649	2	32	0.0801673	0.00152991	0.0772218	0.0832201	8.01673	7.72218	8.32201
Omicron single-infection cohort	683	23615	1	27	0.0802063	0.00153034	0.0772599	0.0832599	8.02063	7.72599	8.32599
Omicron single-infection cohort	684	23587	0	17	0.0802063	0.00153034	0.0772599	0.0832599	8.02063	7.72599	8.32599
Omicron single-infection cohort	685	23570	2	24	0.0802843	0.00153121	0.0773362	0.0833396	8.02843	7.73362	8.33396
Omicron single-infection cohort	686	23544	0	19	0.0802843	0.00153121	0.0773362	0.0833396	8.02843	7.73362	8.33396
Omicron single-infection cohort	687	23525	2	31	0.0803625	0.00153208	0.0774127	0.0834195	8.03625	7.74127	8.34195
Omicron single-infection cohort	688	23492	2	32	0.0804408	0.00153295	0.0774893	0.0834995	8.04408	7.74893	8.34995
Omicron single-infection cohort	689	23458	2	33	0.0805192	0.00153382	0.077566	0.0835796	8.05192	7.7566	8.35796
Omicron single-infection cohort	690	23423	0	10	0.0805192	0.00153382	0.077566	0.0835796	8.05192	7.7566	8.35796
Omicron single-infection cohort	691	23413	2	18	0.0805977	0.00153469	0.0776429	0.0836599	8.05977	7.76429	8.36599
Omicron single-infection cohort	692	23393	0	33	0.0805977	0.00153469	0.0776429	0.0836599	8.05977	7.76429	8.36599
Omicron single-infection cohort	693	23360	1	28	0.0806371	0.00153513	0.0776814	0.0837001	8.06371	7.76814	8.37001
Omicron single-infection cohort	694	23331	0	21	0.0806371	0.00153513	0.0776814	0.0837001	8.06371	7.76814	8.37001
Omicron single-infection cohort	695	23310	2	23	0.080716	0.00153601	0.0777585	0.0837807	8.0716	7.77585	8.37807
Omicron single-infection cohort	696	23285	2	25	0.0807949	0.00153689	0.0778358	0.0838614	8.07949	7.78358	8.38614
Omicron single-infection cohort	697	23258	0	22	0.0807949	0.00153689	0.0778358	0.0838614	8.07949	7.78358	8.38614
Omicron single-infection cohort	698	23236	0	11	0.0807949	0.00153689	0.0778358	0.0838614	8.07949	7.78358	8.38614
Omicron single-infection cohort	699	23225	0	14	0.0807949	0.00153689	0.0778358	0.0838614	8.07949	7.78358	8.38614
Omicron single-infection cohort	700	23211	0	13	0.0807949	0.00153689	0.0778358	0.0838614	8.07949	7.78358	8.38614
Omicron single-infection cohort	701	23198	0	21	0.0807949	0.00153689	0.0778358	0.0838614	8.07949	7.78358	8.38614
Omicron single-infection cohort	702	23177	0	18	0.0807949	0.00153689	0.0778358	0.0838614	8.07949	7.78358	8.38614
Omicron single-infection cohort	703	23159	1	17	0.0808346	0.00153734	0.0778746	0.083902	8.08346	7.78746	8.3902
Omicron single-infection cohort	704	23141	0	11	0.0808346	0.00153734	0.0778746	0.083902	8.08346	7.78746	8.3902
Omicron single-infection cohort	705	23130	0	10	0.0808346	0.00153734	0.0778746	0.083902	8.08346	7.78746	8.3902
Omicron single-infection cohort	706	23120	1	9	0.0808744	0.00153779	0.0779135	0.0839426	8.08744	7.79135	8.39426
Omicron single-infection cohort	707	23110	0	14	0.0808744	0.00153779	0.0779135	0.0839426	8.08744	7.79135	8.39426
Omicron single-infection cohort	708	23096	0	4	0.0808744	0.00153779	0.0779135	0.0839426	8.08744	7.79135	8.39426
Omicron single-infection cohort	709	23092	0	15	0.0808744	0.00153779	0.0779135	0.0839426	8.08744	7.79135	8.39426
Omicron single-infection cohort	710	23077	1	11	0.0809142	0.00153824	0.0779524	0.0839833	8.09142	7.79524	8.39833
Omicron single-infection cohort	711	23065	2	9	0.0809939	0.00153914	0.0780304	0.0840648	8.09939	7.80304	8.40648
Omicron single-infection cohort	712	23054	0	5	0.0809939	0.00153914	0.0780304	0.0840648	8.09939	7.80304	8.40648
Omicron single-infection cohort	713	23049	1	2	0.0810338	0.00153959	0.0780694	0.0841056	8.10338	7.80694	8.41056
Omicron single-infection cohort	714	23046	0	9	0.0810338	0.00153959	0.0780694	0.0841056	8.10338	7.80694	8.41056
Omicron single-infection cohort	715	23037	0	8	0.0810338	0.00153959	0.0780694	0.0841056	8.10338	7.80694	8.41056
Omicron single-infection cohort	716	23029	0	6	0.0810338	0.00153959	0.0780694	0.0841056	8.10338	7.80694	8.41056
Omicron single-infection cohort	717	23023	1	10	0.0810737	0.00154004	0.0781084	0.0841464	8.10737	7.81084	8.41464
Omicron single-infection cohort	718	23012	0	4	0.0810737	0.00154004	0.0781084	0.0841464	8.10737	7.81084	8.41464
Omicron single-infection cohort	719	23008	0	3	0.0810737	0.00154004	0.0781084	0.0841464	8.10737	7.81084	8.41464
Omicron single-infection cohort	720	23005	1	3	0.0811136	0.00154049	0.0781475	0.0841872	8.11136	7.81475	8.41872
Omicron single-infection cohort	721	23001	0	4	0.0811136	0.00154049	0.0781475	0.0841872	8.11136	7.81475	8.41872
Omicron single-infection cohort	722	22997	0	3	0.0811136	0.00154049	0.0781475	0.0841872	8.11136	7.81475	8.41872
Omicron single-infection cohort	723	22994	0	5	0.0811136	0.00154049	0.0781475	0.0841872	8.11136	7.81475	8.41872
Omicron single-infection cohort	724	22989	1	6	0.0811536	0.00154094	0.0781865	0.0842281	8.11536	7.81865	8.42281
Omicron single-infection cohort	725	22982	2	1	0.0812336	0.00154184	0.0782647	0.0843098	8.12336	7.82647	8.43098
Omicron single-infection cohort	726	22979	2	4	0.0813135	0.00154274	0.078343	0.0843915	8.13135	7.8343	8.43915
Omicron single-infection cohort	727	22973	0	1	0.0813135	0.00154274	0.078343	0.0843915	8.13135	7.8343	8.43915
Omicron single-infection cohort	728	22972	1	4	0.0813535	0.00154319	0.0783821	0.0844324	8.13535	7.83821	8.44324
Omicron single-infection cohort	729	22967	1	3	0.0813935	0.00154365	0.0784212	0.0844733	8.13935	7.84212	8.44733
Omicron single-infection cohort	730	22963	0	1	0.0813935	0.00154365	0.0784212	0.0844733	8.13935	7.84212	8.44733
Omicron single-infection cohort	731	22962	1	2	0.0814335	0.0015441	0.0784603	0.0845142	8.14335	7.84603	8.45142
Omicron single-infection cohort	733	22959	2	2	0.0815136	0.001545	0.0785386	0.084596	8.15136	7.85386	8.4596
Omicron single-infection cohort	734	22955	2	3	0.0815936	0.0015459	0.0786168	0.0846778	8.15936	7.86168	8.46778
Omicron single-infection cohort	735	22950	2	2	0.0816736	0.0015468	0.0786951	0.0847596	8.16736	7.86951	8.47596
Omicron single-infection cohort	736	22946	0	3	0.0816736	0.0015468	0.0786951	0.0847596	8.16736	7.86951	8.47596
Omicron single-infection cohort	737	22943	1	7	0.0817136	0.00154725	0.0787343	0.0848005	8.17136	7.87343	8.48005
Omicron single-infection cohort	738	22935	2	3	0.0817937	0.00154815	0.0788126	0.0848824	8.17937	7.88126	8.48824
Omicron single-infection cohort	739	22930	2	1	0.0818738	0.00154905	0.0788909	0.0849642	8.18738	7.88909	8.49642
Omicron single-infection cohort	740	22927	1	2	0.0819139	0.0015495	0.0789301	0.0850051	8.19139	7.89301	8.50051
Omicron single-infection cohort	741	22924	2	1	0.081994	0.0015504	0.0790084	0.085087	8.1994	7.90084	8.5087
Omicron single-infection cohort	742	22921	1	2	0.082034	0.00155085	0.0790476	0.085128	8.2034	7.90476	8.5128
Omicron single-infection cohort	743	22918	2	0	0.0821141	0.00155175	0.0791259	0.0852098	8.21141	7.91259	8.52098
Omicron single-infection cohort	744	22916	4	1	0.0822743	0.00155355	0.0792827	0.0853736	8.22743	7.92827	8.53736
Omicron single-infection cohort	745	22911	1	1	0.0823144	0.00155399	0.0793218	0.0854145	8.23144	7.93218	8.54145
Omicron single-infection cohort	746	22909	2	3	0.0823945	0.00155489	0.0794002	0.0854964	8.23945	7.94002	8.54964
Omicron single-infection cohort	747	22904	0	3	0.0823945	0.00155489	0.0794002	0.0854964	8.23945	7.94002	8.54964
Omicron single-infection cohort	748	22901	3	1	0.0825147	0.00155623	0.0795178	0.0856192	8.25147	7.95178	8.56192
Omicron single-infection cohort	749	22897	2	1	0.0825948	0.00155713	0.0795962	0.0857011	8.25948	7.95962	8.57012
Omicron single-infection cohort	750	22894	3	1	0.0827151	0.00155847	0.0797138	0.085824	8.27151	7.97138	8.5824
Omicron single-infection cohort	751	22890	3	2	0.0828353	0.00155981	0.0798314	0.0859469	8.28353	7.98314	8.59469
Omicron single-infection cohort	752	22885	3	2	0.0829555	0.00156115	0.079949	0.0860697	8.29555	7.9949	8.60697
Omicron single-infection cohort	753	22880	1	0	0.0829956	0.0015616	0.0799882	0.0861107	8.29956	7.99882	8.61107
Omicron single-infection cohort	754	22879	2	1	0.0830758	0.00156249	0.0800666	0.0861926	8.30758	8.00666	8.61926
Omicron single-infection cohort	755	22876	1	2	0.0831158	0.00156294	0.0801058	0.0862336	8.31158	8.01058	8.62336
Omicron single-infection cohort	756	22873	3	0	0.0832361	0.00156427	0.0802235	0.0863564	8.32361	8.02235	8.63564
Omicron single-infection cohort	757	22870	3	1	0.0833564	0.00156561	0.0803411	0.0864793	8.33564	8.03411	8.64793
Omicron single-infection cohort	758	22866	2	1	0.0834365	0.0015665	0.0804196	0.0865613	8.34365	8.04196	8.65613
Omicron single-infection cohort	759	22863	2	2	0.0835167	0.00156739	0.080498	0.0866432	8.35167	8.0498	8.66432
Omicron single-infection cohort	760	22859	2	0	0.0835969	0.00156827	0.0805765	0.0867251	8.35969	8.05765	8.67251
Omicron single-infection cohort	761	22857	4	1	0.0837573	0.00157005	0.0807334	0.086889	8.37573	8.07334	8.6889
Omicron single-infection cohort	762	22852	3	1	0.0838775	0.00157138	0.0808511	0.0870119	8.38776	8.08511	8.70119
Omicron single-infection cohort	763	22848	0	1	0.0838775	0.00157138	0.0808511	0.0870119	8.38776	8.08511	8.70119
Omicron single-infection cohort	764	22847	1	2	0.0839176	0.00157182	0.0808903	0.0870528	8.39176	8.08903	8.70528
Omicron single-infection cohort	766	22844	1	3	0.0839577	0.00157226	0.0809295	0.0870938	8.39577	8.09295	8.70938
Omicron single-infection cohort	767	22840	5	1	0.0841583	0.00157447	0.0811258	0.0872987	8.41583	8.11258	8.72987
Omicron single-infection cohort	768	22834	3	4	0.0842786	0.0015758	0.0812435	0.0874216	8.42786	8.12435	8.74216
Omicron single-infection cohort	769	22827	1	1	0.0843187	0.00157624	0.0812827	0.0874626	8.43187	8.12827	8.74626
Omicron single-infection cohort	770	22825	2	1	0.084399	0.00157712	0.0813613	0.0875446	8.4399	8.13613	8.75446
Omicron single-infection cohort	771	22822	4	2	0.0845594	0.00157889	0.0815183	0.0877085	8.45594	8.15183	8.77085
Omicron single-infection cohort	772	22816	3	3	0.0846798	0.00158021	0.0816361	0.0878315	8.46798	8.16361	8.78315
Omicron single-infection cohort	773	22810	5	3	0.0848804	0.00158241	0.0818324	0.0880365	8.48804	8.18324	8.80365
Omicron single-infection cohort	774	22802	1	1	0.0849206	0.00158285	0.0818717	0.0880775	8.49206	8.18717	8.80775
Omicron single-infection cohort	775	22800	3	2	0.085041	0.00158416	0.0819895	0.0882005	8.5041	8.19895	8.82005
Omicron single-infection cohort	776	22795	0	2	0.085041	0.00158416	0.0819895	0.0882005	8.5041	8.19895	8.82005
Omicron single-infection cohort	777	22793	1	1	0.0850811	0.0015846	0.0820288	0.0882415	8.50811	8.20288	8.82415
Omicron single-infection cohort	778	22791	2	1	0.0851614	0.00158548	0.0821074	0.0883235	8.51614	8.21074	8.83235
Omicron single-infection cohort	779	22788	1	1	0.0852016	0.00158592	0.0821467	0.0883645	8.52016	8.21467	8.83645
Omicron single-infection cohort	780	22786	1	1	0.0852417	0.00158636	0.082186	0.0884055	8.52417	8.2186	8.84055
Omicron single-infection cohort	781	22784	0	3	0.0852417	0.00158636	0.082186	0.0884055	8.52417	8.2186	8.84055
Omicron single-infection cohort	782	22781	0	1	0.0852417	0.00158636	0.082186	0.0884055	8.52417	8.2186	8.84055
Omicron single-infection cohort	783	22780	1	1	0.0852819	0.0015868	0.0822253	0.0884465	8.52819	8.22253	8.84465
Omicron single-infection cohort	784	22778	2	5	0.0853622	0.00158767	0.0823039	0.0885286	8.53622	8.23039	8.85286
Omicron single-infection cohort	785	22771	2	3	0.0854425	0.00158855	0.0823825	0.0886106	8.54425	8.23825	8.86106
Omicron single-infection cohort	786	22766	0	4	0.0854425	0.00158855	0.0823825	0.0886106	8.54425	8.23825	8.86106
Omicron single-infection cohort	788	22762	1	1	0.0854827	0.00158899	0.0824218	0.0886517	8.54827	8.24218	8.86516
Omicron single-infection cohort	789	22760	1	4	0.0855229	0.00158942	0.0824611	0.0886927	8.55229	8.24611	8.86927
Omicron single-infection cohort	790	22755	0	1	0.0855229	0.00158942	0.0824611	0.0886927	8.55229	8.24611	8.86927
Omicron single-infection cohort	791	22754	1	0	0.0855631	0.00158986	0.0825005	0.0887337	8.55631	8.25005	8.87337
Omicron single-infection cohort	792	22753	2	1	0.0856434	0.00159074	0.0825792	0.0888158	8.56434	8.25792	8.88159
Omicron single-infection cohort	793	22750	2	2	0.0857238	0.00159161	0.0826578	0.088898	8.57238	8.26578	8.8898
Omicron single-infection cohort	794	22746	2	0	0.0858042	0.00159249	0.0827365	0.0889801	8.58042	8.27365	8.89801
Omicron single-infection cohort	795	22744	2	1	0.0858846	0.00159336	0.0828152	0.0890622	8.58846	8.28152	8.90622
Omicron single-infection cohort	796	22741	2	2	0.085965	0.00159424	0.0828939	0.0891443	8.5965	8.28939	8.91443
Omicron single-infection cohort	797	22737	0	3	0.085965	0.00159424	0.0828939	0.0891443	8.5965	8.28939	8.91443
Omicron single-infection cohort	798	22734	1	2	0.0860052	0.00159467	0.0829332	0.0891853	8.60052	8.29332	8.91853
Omicron single-infection cohort	799	22731	0	3	0.0860052	0.00159467	0.0829332	0.0891853	8.60052	8.29332	8.91853
Omicron single-infection cohort	800	22728	3	1	0.0861258	0.00159598	0.0830513	0.0893086	8.61259	8.30513	8.93086
Omicron single-infection cohort	801	22724	1	0	0.0861661	0.00159642	0.0830907	0.0893496	8.61661	8.30907	8.93496
Omicron single-infection cohort	802	22723	0	2	0.0861661	0.00159642	0.0830907	0.0893496	8.61661	8.30907	8.93496
Omicron single-infection cohort	803	22721	0	2	0.0861661	0.00159642	0.0830907	0.0893496	8.61661	8.30907	8.93496
Omicron single-infection cohort	804	22719	2	7	0.0862465	0.00159729	0.0831694	0.0894318	8.62465	8.31694	8.94318
Omicron single-infection cohort	805	22710	0	2	0.0862465	0.00159729	0.0831694	0.0894318	8.62465	8.31694	8.94318
Omicron single-infection cohort	806	22708	4	8	0.0864075	0.00159904	0.083327	0.0895962	8.64075	8.3327	8.95962
Omicron single-infection cohort	807	22696	1	6	0.0864477	0.00159947	0.0833664	0.0896373	8.64477	8.33664	8.96373
Omicron single-infection cohort	808	22689	0	5	0.0864477	0.00159947	0.0833664	0.0896373	8.64477	8.33664	8.96373
Omicron single-infection cohort	809	22684	1	16	0.086488	0.00159991	0.0834058	0.0896784	8.6488	8.34058	8.96784
Omicron single-infection cohort	810	22667	0	15	0.086488	0.00159991	0.0834058	0.0896784	8.6488	8.34058	8.96784
Omicron single-infection cohort	811	22652	0	17	0.086488	0.00159991	0.0834058	0.0896784	8.6488	8.34058	8.96784
Omicron single-infection cohort	812	22635	0	17	0.086488	0.00159991	0.0834058	0.0896784	8.6488	8.34058	8.96784
Omicron single-infection cohort	813	22618	0	20	0.086488	0.00159991	0.0834058	0.0896784	8.6488	8.34058	8.96784
Omicron single-infection cohort	814	22598	0	16	0.086488	0.00159991	0.0834058	0.0896784	8.6488	8.34058	8.96784
Omicron single-infection cohort	815	22582	0	31	0.086488	0.00159991	0.0834058	0.0896784	8.6488	8.34058	8.96784
Omicron single-infection cohort	816	22551	2	30	0.086569	0.00160079	0.0834851	0.0897612	8.6569	8.34851	8.97612
Omicron single-infection cohort	817	22519	0	30	0.086569	0.00160079	0.0834851	0.0897612	8.6569	8.34851	8.97612
Omicron single-infection cohort	818	22489	0	29	0.086569	0.00160079	0.0834851	0.0897612	8.6569	8.34851	8.97612
Omicron single-infection cohort	819	22460	1	40	0.0866097	0.00160124	0.0835249	0.0898027	8.66097	8.35249	8.98027
Omicron single-infection cohort	820	22419	1	39	0.0866504	0.00160169	0.0835648	0.0898444	8.66504	8.35648	8.98444
Omicron single-infection cohort	821	22379	1	42	0.0866912	0.00160213	0.0836047	0.089886	8.66912	8.36047	8.9886
Omicron single-infection cohort	822	22336	0	38	0.0866912	0.00160213	0.0836047	0.089886	8.66912	8.36047	8.9886
Omicron single-infection cohort	823	22298	0	68	0.0866912	0.00160213	0.0836047	0.089886	8.66912	8.36047	8.9886
Omicron single-infection cohort	824	22230	3	26	0.0868145	0.0016035	0.0837253	0.090012	8.68145	8.37253	9.0012
Omicron single-infection cohort	825	22201	0	48	0.0868145	0.0016035	0.0837253	0.090012	8.68145	8.37253	9.0012
Omicron single-infection cohort	826	22153	0	54	0.0868145	0.0016035	0.0837253	0.090012	8.68145	8.37253	9.0012
Omicron single-infection cohort	827	22099	2	64	0.0868971	0.00160442	0.0838061	0.0900964	8.68971	8.38061	9.00964
Omicron single-infection cohort	828	22033	0	56	0.0868971	0.00160442	0.0838061	0.0900964	8.68971	8.38061	9.00964
Omicron single-infection cohort	829	21977	1	78	0.0869387	0.00160488	0.0838468	0.0901389	8.69387	8.38468	9.01389
Omicron single-infection cohort	830	21898	0	91	0.0869387	0.00160488	0.0838468	0.0901389	8.69387	8.38468	9.01389
Omicron single-infection cohort	831	21807	0	51	0.0869387	0.00160488	0.0838468	0.0901389	8.69387	8.38468	9.01389
Omicron single-infection cohort	832	21756	0	87	0.0869387	0.00160488	0.0838468	0.0901389	8.69387	8.38468	9.01389
Omicron single-infection cohort	833	21669	0	107	0.0869387	0.00160488	0.0838468	0.0901389	8.69387	8.38468	9.01389
Omicron single-infection cohort	834	21562	1	106	0.086981	0.00160537	0.0838882	0.0901822	8.6981	8.38882	9.01822
Omicron single-infection cohort	835	21455	0	139	0.086981	0.00160537	0.0838882	0.0901822	8.6981	8.38882	9.01822
Omicron single-infection cohort	836	21316	0	168	0.086981	0.00160537	0.0838882	0.0901822	8.6981	8.38882	9.01822
Omicron single-infection cohort	837	21148	0	204	0.086981	0.00160537	0.0838882	0.0901822	8.6981	8.38882	9.01822
Omicron single-infection cohort	838	20944	0	148	0.086981	0.00160537	0.0838882	0.0901822	8.6981	8.38882	9.01822
Omicron single-infection cohort	839	20796	0	144	0.086981	0.00160537	0.0838882	0.0901822	8.6981	8.38882	9.01822
Omicron single-infection cohort	840	20652	0	183	0.086981	0.00160537	0.0838882	0.0901822	8.6981	8.38882	9.01822
Preomicron-omicron double-infection cohort	1	37716	1	66	2.65139e-05	2.65136e-05	3.73489e-06	0.000188209	0.00265139	0.000373489	0.0188209
Preomicron-omicron double-infection cohort	2	37649	0	91	2.65139e-05	2.65136e-05	3.73489e-06	0.000188209	0.00265139	0.000373489	0.0188209
Preomicron-omicron double-infection cohort	3	37558	0	89	2.65139e-05	2.65136e-05	3.73489e-06	0.000188209	0.00265139	0.000373489	0.0188209
Preomicron-omicron double-infection cohort	4	37469	0	51	2.65139e-05	2.65136e-05	3.73489e-06	0.000188209	0.00265139	0.000373489	0.0188209
Preomicron-omicron double-infection cohort	5	37418	0	68	2.65139e-05	2.65136e-05	3.73489e-06	0.000188209	0.00265139	0.000373489	0.0188209
Preomicron-omicron double-infection cohort	6	37350	1	58	5.3287e-05	3.7679e-05	1.3327e-05	0.000213051	0.0053287	0.0013327	0.0213051
Preomicron-omicron double-infection cohort	7	37291	1	60	8.01017e-05	4.62455e-05	2.58348e-05	0.000248343	0.00801017	0.00258348	0.0248343
Preomicron-omicron double-infection cohort	8	37230	0	57	8.01017e-05	4.62455e-05	2.58348e-05	0.000248343	0.00801017	0.00258348	0.0248343
Preomicron-omicron double-infection cohort	9	37173	1	48	0.000107001	5.34983e-05	4.01601e-05	0.000285072	0.0107001	0.00401601	0.0285072
Preomicron-omicron double-infection cohort	10	37124	2	42	0.000160869	6.567e-05	7.22742e-05	0.000358043	0.0160869	0.00722742	0.0358043
Preomicron-omicron double-infection cohort	11	37080	0	58	0.000160869	6.567e-05	7.22742e-05	0.000358043	0.0160869	0.00722742	0.0358043
Preomicron-omicron double-infection cohort	12	37022	1	43	0.000187875	7.10046e-05	8.95698e-05	0.000394052	0.0187875	0.00895698	0.0394052
Preomicron-omicron double-infection cohort	13	36978	1	46	0.000214913	7.59764e-05	0.000107482	0.000429701	0.0214913	0.0107482	0.0429701
Preomicron-omicron double-infection cohort	14	36931	4	62	0.0003232	9.32864e-05	0.000183559	0.00056904	0.03232	0.0183559	0.056904
Preomicron-omicron double-infection cohort	15	36865	0	45	0.0003232	9.32864e-05	0.000183559	0.00056904	0.03232	0.0183559	0.056904
Preomicron-omicron double-infection cohort	16	36820	0	53	0.0003232	9.32864e-05	0.000183559	0.00056904	0.03232	0.0183559	0.056904
Preomicron-omicron double-infection cohort	17	36767	0	49	0.0003232	9.32864e-05	0.000183559	0.00056904	0.03232	0.0183559	0.056904
Preomicron-omicron double-infection cohort	18	36718	0	43	0.0003232	9.32864e-05	0.000183559	0.00056904	0.03232	0.0183559	0.056904
Preomicron-omicron double-infection cohort	19	36675	2	27	0.000377715	0.000100932	0.000223717	0.000637686	0.0377715	0.0223717	0.0637686
Preomicron-omicron double-infection cohort	20	36646	0	33	0.000377715	0.000100932	0.000223717	0.000637686	0.0377715	0.0223717	0.0637686
Preomicron-omicron double-infection cohort	21	36613	0	48	0.000377715	0.000100932	0.000223717	0.000637686	0.0377715	0.0223717	0.0637686
Preomicron-omicron double-infection cohort	22	36565	2	41	0.000432392	0.000108078	0.000264915	0.000705708	0.0432392	0.0264915	0.0705708
Preomicron-omicron double-infection cohort	23	36522	1	37	0.000459761	0.000111487	0.000285835	0.000739477	0.0459761	0.0285835	0.0739477
Preomicron-omicron double-infection cohort	24	36484	0	43	0.000459761	0.000111487	0.000285835	0.000739477	0.0459761	0.0285835	0.0739477
Preomicron-omicron double-infection cohort	25	36441	1	39	0.00048719	0.000114808	0.000306973	0.000773168	0.048719	0.0306973	0.0773168
Preomicron-omicron double-infection cohort	26	36401	0	25	0.00048719	0.000114808	0.000306973	0.000773168	0.048719	0.0306973	0.0773168
Preomicron-omicron double-infection cohort	27	36376	2	30	0.000542144	0.0001212	0.000349795	0.00084022	0.0542144	0.0349795	0.084022
Preomicron-omicron double-infection cohort	28	36344	3	39	0.000624644	0.000130213	0.000415127	0.000939855	0.0624644	0.0415127	0.0939855
Preomicron-omicron double-infection cohort	29	36302	1	35	0.000652174	0.000133088	0.00043717	0.000972867	0.0652174	0.043717	0.0972867
Preomicron-omicron double-infection cohort	30	36266	0	21	0.000652174	0.000133088	0.00043717	0.000972867	0.0652174	0.043717	0.0972867
Preomicron-omicron double-infection cohort	31	36245	0	41	0.000652174	0.000133088	0.00043717	0.000972867	0.0652174	0.043717	0.0972867
Preomicron-omicron double-infection cohort	32	36204	2	33	0.00070738	0.000138688	0.000481679	0.00103878	0.070738	0.0481679	0.103878
Preomicron-omicron double-infection cohort	33	36169	1	35	0.000735009	0.000141409	0.000504103	0.00107163	0.0735009	0.0504103	0.107163
Preomicron-omicron double-infection cohort	34	36133	2	48	0.000790319	0.00014671	0.000549263	0.00113711	0.0790319	0.0549263	0.113711
Preomicron-omicron double-infection cohort	35	36083	1	29	0.000818011	0.000149297	0.000571998	0.00116977	0.0818011	0.0571998	0.116977
Preomicron-omicron double-infection cohort	36	36053	0	42	0.000818011	0.000149297	0.000571998	0.00116977	0.0818011	0.0571998	0.116977
Preomicron-omicron double-infection cohort	37	36011	2	40	0.000873504	0.000154359	0.000617785	0.00123501	0.0873504	0.0617785	0.123501
Preomicron-omicron double-infection cohort	38	35969	0	36	0.000873504	0.000154359	0.000617785	0.00123501	0.0873504	0.0617785	0.123501
Preomicron-omicron double-infection cohort	39	35933	1	44	0.000901309	0.000156839	0.000640832	0.00126759	0.0901309	0.0640832	0.126759
Preomicron-omicron double-infection cohort	40	35888	1	46	0.000929149	0.000159286	0.000663975	0.00130016	0.0929149	0.0663975	0.130016
Preomicron-omicron double-infection cohort	41	35841	1	43	0.000957024	0.000161702	0.000687211	0.0013327	0.0957024	0.0687211	0.13327
Preomicron-omicron double-infection cohort	42	35797	3	38	0.00104075	0.000168759	0.000757377	0.00143007	0.104075	0.0757377	0.143007
Preomicron-omicron double-infection cohort	43	35756	1	40	0.00106869	0.000171052	0.000780907	0.00146244	0.106869	0.0780907	0.146244
Preomicron-omicron double-infection cohort	44	35715	0	30	0.00106869	0.000171052	0.000780907	0.00146244	0.106869	0.0780907	0.146244
Preomicron-omicron double-infection cohort	45	35685	1	42	0.00109668	0.000173322	0.000804533	0.00149484	0.109668	0.0804533	0.149484
Preomicron-omicron double-infection cohort	46	35642	0	43	0.00109668	0.000173322	0.000804533	0.00149484	0.109668	0.0804533	0.149484
Preomicron-omicron double-infection cohort	47	35599	0	32	0.00109668	0.000173322	0.000804533	0.00149484	0.109668	0.0804533	0.149484
Preomicron-omicron double-infection cohort	48	35567	0	35	0.00109668	0.000173322	0.000804533	0.00149484	0.109668	0.0804533	0.149484
Preomicron-omicron double-infection cohort	49	35532	0	39	0.00109668	0.000173322	0.000804533	0.00149484	0.109668	0.0804533	0.149484
Preomicron-omicron double-infection cohort	50	35493	2	30	0.00115297	0.000177824	0.000852168	0.00155986	0.115297	0.0852168	0.155986
Preomicron-omicron double-infection cohort	51	35461	1	30	0.00118114	0.000180036	0.000876081	0.00159233	0.118114	0.0876081	0.159233
Preomicron-omicron double-infection cohort	52	35430	2	31	0.00123752	0.000184387	0.00092409	0.00165717	0.123752	0.092409	0.165717
Preomicron-omicron double-infection cohort	53	35397	3	39	0.00132217	0.000190738	0.000996505	0.00175416	0.132217	0.0996505	0.175416
Preomicron-omicron double-infection cohort	54	35355	1	36	0.00135041	0.000192813	0.00102075	0.00178644	0.135041	0.102075	0.178644
Preomicron-omicron double-infection cohort	55	35318	1	24	0.00137869	0.00019487	0.00104507	0.00181872	0.137869	0.104507	0.181872
Preomicron-omicron double-infection cohort	56	35293	0	27	0.00137869	0.00019487	0.00104507	0.00181872	0.137869	0.104507	0.181872
Preomicron-omicron double-infection cohort	57	35266	2	29	0.00143532	0.000198931	0.00109387	0.00188326	0.143532	0.109387	0.188326
Preomicron-omicron double-infection cohort	58	35235	0	39	0.00143532	0.000198931	0.00109387	0.00188326	0.143532	0.109387	0.188326
Preomicron-omicron double-infection cohort	59	35196	0	33	0.00143532	0.000198931	0.00109387	0.00188326	0.143532	0.109387	0.188326
Preomicron-omicron double-infection cohort	60	35163	3	28	0.00152052	0.000204905	0.00116754	0.0019801	0.152052	0.116754	0.19801
Preomicron-omicron double-infection cohort	61	35132	1	34	0.00154894	0.000206861	0.00119219	0.00201233	0.154894	0.119219	0.201233
Preomicron-omicron double-infection cohort	62	35097	2	29	0.00160583	0.000210725	0.00124163	0.00207676	0.160583	0.124163	0.207676
Preomicron-omicron double-infection cohort	63	35066	1	27	0.00163431	0.000212634	0.00126642	0.00210896	0.163431	0.126642	0.210896
Preomicron-omicron double-infection cohort	64	35038	0	23	0.00163431	0.000212634	0.00126642	0.00210896	0.163431	0.126642	0.210896
Preomicron-omicron double-infection cohort	65	35015	1	43	0.00166282	0.000214531	0.00129127	0.00214117	0.166282	0.129127	0.214117
Preomicron-omicron double-infection cohort	66	34971	1	38	0.00169137	0.000216416	0.00131617	0.0021734	0.169137	0.131617	0.21734
Preomicron-omicron double-infection cohort	67	34932	0	31	0.00169137	0.000216416	0.00131617	0.0021734	0.169137	0.131617	0.21734
Preomicron-omicron double-infection cohort	68	34901	2	27	0.00174857	0.000220151	0.00136617	0.0022379	0.174857	0.136617	0.22379
Preomicron-omicron double-infection cohort	69	34872	2	27	0.00180583	0.00022383	0.00141632	0.00230234	0.180583	0.141632	0.230234
Preomicron-omicron double-infection cohort	70	34843	2	23	0.00186312	0.000227454	0.00146661	0.00236671	0.186312	0.146661	0.236671
Preomicron-omicron double-infection cohort	71	34818	2	22	0.00192046	0.000231026	0.00151704	0.00243103	0.192046	0.151704	0.243103
Preomicron-omicron double-infection cohort	72	34794	0	36	0.00192046	0.000231026	0.00151704	0.00243103	0.192046	0.151704	0.243103
Preomicron-omicron double-infection cohort	73	34758	4	29	0.00203532	0.000238031	0.00161835	0.00255958	0.203532	0.161835	0.255958
Preomicron-omicron double-infection cohort	74	34725	1	21	0.00206406	0.000239753	0.00164376	0.00259168	0.206406	0.164376	0.259168
Preomicron-omicron double-infection cohort	75	34703	2	17	0.00212157	0.000243163	0.00169467	0.00265586	0.212157	0.169467	0.265586
Preomicron-omicron double-infection cohort	76	34684	4	28	0.00223665	0.000249851	0.00179681	0.00278402	0.223665	0.179681	0.278402
Preomicron-omicron double-infection cohort	77	34652	1	20	0.00226545	0.000251497	0.00182242	0.00281603	0.226545	0.182242	0.281603
Preomicron-omicron double-infection cohort	78	34631	3	23	0.00235188	0.000256378	0.00189939	0.002912	0.235188	0.189939	0.2912
Preomicron-omicron double-infection cohort	79	34605	3	30	0.00243837	0.000261174	0.00197659	0.00300787	0.243837	0.197659	0.300787
Preomicron-omicron double-infection cohort	80	34572	3	17	0.00252493	0.00026589	0.00205401	0.00310365	0.252493	0.205401	0.310365
Preomicron-omicron double-infection cohort	81	34552	3	20	0.00261154	0.000270527	0.00213162	0.00319933	0.261154	0.213162	0.319933
Preomicron-omicron double-infection cohort	82	34529	2	16	0.00266931	0.000273579	0.00218347	0.00326307	0.266931	0.218347	0.326307
Preomicron-omicron double-infection cohort	83	34511	2	17	0.00272711	0.000276599	0.00223541	0.00332677	0.272711	0.223541	0.332677
Preomicron-omicron double-infection cohort	84	34492	1	19	0.00275602	0.000278098	0.00226142	0.00335862	0.275602	0.226142	0.335862
Preomicron-omicron double-infection cohort	85	34472	3	32	0.00284281	0.000282551	0.00233956	0.00345412	0.284281	0.233956	0.345412
Preomicron-omicron double-infection cohort	86	34437	4	38	0.00295863	0.000288392	0.00244404	0.00358137	0.295863	0.244404	0.358137
Preomicron-omicron double-infection cohort	87	34395	1	22	0.00298762	0.000289837	0.00247023	0.00361318	0.298762	0.247023	0.361318
Preomicron-omicron double-infection cohort	88	34372	3	30	0.00307464	0.000294134	0.0025489	0.00370861	0.307464	0.25489	0.370861
Preomicron-omicron double-infection cohort	89	34339	2	24	0.0031327	0.000296969	0.00260146	0.00377222	0.31327	0.260146	0.377222
Preomicron-omicron double-infection cohort	90	34313	3	19	0.00321986	0.000301176	0.00268044	0.00386761	0.321986	0.268045	0.386761
Preomicron-omicron double-infection cohort	91	34291	3	17	0.00330706	0.000305329	0.00275958	0.00396295	0.330706	0.275958	0.396295
Preomicron-omicron double-infection cohort	92	34271	4	15	0.00342339	0.000310784	0.00286531	0.00408995	0.342339	0.286531	0.408995
Preomicron-omicron double-infection cohort	93	34252	4	20	0.00353978	0.000316149	0.00297126	0.00421684	0.353978	0.297126	0.421684
Preomicron-omicron double-infection cohort	94	34228	8	18	0.00377268	0.000326622	0.00318379	0.00447023	0.377268	0.318379	0.447023
Preomicron-omicron double-infection cohort	95	34202	2	13	0.00383093	0.00032919	0.00323705	0.00453352	0.383093	0.323705	0.453352
Preomicron-omicron double-infection cohort	96	34187	3	17	0.00391835	0.000333008	0.00331704	0.0046284	0.391835	0.331704	0.46284
Preomicron-omicron double-infection cohort	97	34167	2	21	0.00397665	0.000335531	0.00337044	0.00469165	0.397665	0.337044	0.469165
Preomicron-omicron double-infection cohort	98	34144	8	24	0.00421002	0.000345448	0.0035845	0.00494443	0.421002	0.35845	0.494443
Preomicron-omicron double-infection cohort	99	34112	6	20	0.00438517	0.00035271	0.00374551	0.00513379	0.438517	0.374551	0.513379
Preomicron-omicron double-infection cohort	100	34086	4	16	0.00450201	0.000357474	0.00385307	0.00525995	0.450201	0.385307	0.525995
Preomicron-omicron double-infection cohort	101	34066	3	15	0.00458968	0.000361008	0.00393386	0.00535454	0.458968	0.393386	0.535454
Preomicron-omicron double-infection cohort	102	34048	3	30	0.00467738	0.00036451	0.00401474	0.0054491	0.467738	0.401474	0.54491
Preomicron-omicron double-infection cohort	103	34015	5	16	0.00482369	0.000370282	0.0041498	0.00560671	0.482369	0.41498	0.560671
Preomicron-omicron double-infection cohort	104	33994	6	25	0.00499934	0.000377096	0.00431217	0.0057957	0.499934	0.431217	0.57957
Preomicron-omicron double-infection cohort	105	33963	7	21	0.00520442	0.000384903	0.00450203	0.00601606	0.520442	0.450203	0.601606
Preomicron-omicron double-infection cohort	106	33935	5	21	0.00535099	0.000390388	0.00463791	0.00617337	0.535099	0.463791	0.617337
Preomicron-omicron double-infection cohort	107	33909	1	24	0.00538032	0.000391476	0.00466512	0.00620483	0.538032	0.466512	0.620483
Preomicron-omicron double-infection cohort	108	33884	4	28	0.00549774	0.000395808	0.00477409	0.00633073	0.549774	0.477409	0.633073
Preomicron-omicron double-infection cohort	109	33852	4	25	0.00561525	0.000400098	0.00488324	0.00645664	0.561525	0.488324	0.645664
Preomicron-omicron double-infection cohort	110	33823	4	22	0.00573285	0.000404349	0.00499255	0.00658256	0.573285	0.499255	0.658256
Preomicron-omicron double-infection cohort	111	33797	4	27	0.00585052	0.000408559	0.00510201	0.00670848	0.585052	0.510201	0.670848
Preomicron-omicron double-infection cohort	112	33766	2	34	0.00590941	0.000410651	0.00515682	0.00677146	0.590941	0.515682	0.677146
Preomicron-omicron double-infection cohort	113	33730	7	31	0.00611571	0.000417903	0.00534898	0.00699197	0.611571	0.534898	0.699197
Preomicron-omicron double-infection cohort	114	33692	7	27	0.00632221	0.000425042	0.00554155	0.00721244	0.632221	0.554155	0.721244
Preomicron-omicron double-infection cohort	115	33658	3	39	0.00641078	0.000428069	0.00562421	0.00730694	0.641078	0.562421	0.730694
Preomicron-omicron double-infection cohort	116	33616	8	25	0.00664723	0.000436054	0.00584509	0.00755904	0.664723	0.584509	0.755904
Preomicron-omicron double-infection cohort	117	33583	2	14	0.00670639	0.00043803	0.00590039	0.00762207	0.670639	0.590039	0.762207
Preomicron-omicron double-infection cohort	118	33567	4	17	0.00682476	0.000441958	0.00601109	0.00774813	0.682476	0.601109	0.774813
Preomicron-omicron double-infection cohort	119	33546	5	26	0.00697279	0.000446823	0.00614963	0.00790569	0.697279	0.614963	0.790569
Preomicron-omicron double-infection cohort	120	33515	2	28	0.00703205	0.000448757	0.00620512	0.00796873	0.703205	0.620512	0.796873
Preomicron-omicron double-infection cohort	121	33485	4	27	0.00715066	0.000452605	0.00631622	0.00809489	0.715066	0.631622	0.809489
Preomicron-omicron double-infection cohort	122	33454	4	30	0.00726937	0.000456426	0.00642748	0.00822109	0.726937	0.642748	0.822109
Preomicron-omicron double-infection cohort	123	33420	10	26	0.00756642	0.000465856	0.00670612	0.00853661	0.756642	0.670612	0.853661
Preomicron-omicron double-infection cohort	124	33384	3	10	0.0076556	0.000468651	0.00678985	0.00863127	0.76556	0.678985	0.863127
Preomicron-omicron double-infection cohort	125	33371	6	15	0.00783403	0.000474193	0.00695745	0.00882055	0.783403	0.695745	0.882055
Preomicron-omicron double-infection cohort	126	33350	7	18	0.00804228	0.000480582	0.00715323	0.00904131	0.804228	0.715323	0.904131
Preomicron-omicron double-infection cohort	127	33325	4	21	0.00816134	0.000484198	0.00726523	0.00916746	0.816134	0.726523	0.916746
Preomicron-omicron double-infection cohort	128	33300	4	21	0.00828048	0.00048779	0.00737736	0.00929364	0.828048	0.737736	0.929364
Preomicron-omicron double-infection cohort	129	33275	1	28	0.00831028	0.000488685	0.00740542	0.0093252	0.831028	0.740542	0.93252
Preomicron-omicron double-infection cohort	130	33246	5	12	0.00845943	0.000493142	0.00754586	0.00948308	0.845943	0.754586	0.948308
Preomicron-omicron double-infection cohort	131	33229	4	12	0.00857879	0.000496681	0.00765831	0.00960937	0.857879	0.765831	0.960937
Preomicron-omicron double-infection cohort	132	33213	6	13	0.00875789	0.000501944	0.00782713	0.00979878	0.875789	0.782713	0.979878
Preomicron-omicron double-infection cohort	133	33194	4	17	0.00887734	0.000505425	0.00793978	0.00992505	0.887734	0.793978	0.992505
Preomicron-omicron double-infection cohort	134	33173	3	16	0.00896697	0.000508021	0.00802434	0.0100198	0.896697	0.802434	1.00198
Preomicron-omicron double-infection cohort	135	33154	4	18	0.00908654	0.000511465	0.00813718	0.0101461	0.908654	0.813718	1.01461
Preomicron-omicron double-infection cohort	136	33132	1	17	0.00911644	0.000512324	0.00816541	0.0101777	0.911644	0.816541	1.01777
Preomicron-omicron double-infection cohort	137	33114	2	15	0.00917629	0.000514037	0.00822191	0.0102409	0.917629	0.822191	1.02409
Preomicron-omicron double-infection cohort	138	33097	7	13	0.00938585	0.000519995	0.00841984	0.0104621	0.938585	0.841984	1.04621
Preomicron-omicron double-infection cohort	139	33077	3	11	0.0094757	0.000522529	0.00850473	0.0105569	0.94757	0.850473	1.05569
Preomicron-omicron double-infection cohort	140	33063	4	12	0.00959553	0.00052589	0.008618	0.0106833	0.959553	0.8618	1.06833
Preomicron-omicron double-infection cohort	141	33047	4	14	0.00971541	0.000529231	0.00873135	0.0108098	0.971541	0.873135	1.08098
Preomicron-omicron double-infection cohort	142	33029	6	8	0.0098953	0.000534206	0.00890153	0.0109994	0.98953	0.890153	1.09994
Preomicron-omicron double-infection cohort	143	33015	5	10	0.0100453	0.000538318	0.00904344	0.0111574	1.00453	0.904344	1.11574
Preomicron-omicron double-infection cohort	144	33000	8	3	0.0102852	0.000544833	0.0092707	0.0114102	1.02852	0.92707	1.14102
Preomicron-omicron double-infection cohort	145	32989	2	6	0.0103452	0.00054645	0.00932754	0.0114733	1.03452	0.932754	1.14733
Preomicron-omicron double-infection cohort	146	32981	4	8	0.0104653	0.000549669	0.00944128	0.0115997	1.04653	0.944128	1.15997
Preomicron-omicron double-infection cohort	147	32969	4	14	0.0105853	0.00055287	0.00955508	0.011726	1.05853	0.955508	1.1726
Preomicron-omicron double-infection cohort	148	32951	6	6	0.0107655	0.000557641	0.00972592	0.0119155	1.07655	0.972592	1.19155
Preomicron-omicron double-infection cohort	149	32939	5	4	0.0109156	0.000561585	0.00986837	0.0120734	1.09156	0.986837	1.20734
Preomicron-omicron double-infection cohort	150	32930	5	11	0.0110658	0.000565502	0.0100109	0.0122312	1.10658	1.00109	1.22312
Preomicron-omicron double-infection cohort	151	32914	9	10	0.0113362	0.000572486	0.0102677	0.0125153	1.13362	1.02677	1.25153
Preomicron-omicron double-infection cohort	152	32895	7	4	0.0115466	0.00057786	0.0104675	0.0127363	1.15466	1.04675	1.27363
Preomicron-omicron double-infection cohort	153	32884	7	12	0.011757	0.000583184	0.0106675	0.0129571	1.1757	1.06675	1.29571
Preomicron-omicron double-infection cohort	154	32865	10	7	0.0120577	0.000590708	0.0109535	0.0132725	1.20577	1.09535	1.32725
Preomicron-omicron double-infection cohort	155	32848	6	12	0.0122382	0.000595176	0.0111252	0.0134617	1.22382	1.11252	1.34617
Preomicron-omicron double-infection cohort	156	32830	9	12	0.012509	0.000601818	0.011383	0.0137455	1.2509	1.1383	1.37455
Preomicron-omicron double-infection cohort	157	32809	9	6	0.0127799	0.000608389	0.0116411	0.0140293	1.27799	1.16411	1.40293
Preomicron-omicron double-infection cohort	158	32794	7	6	0.0129906	0.000613451	0.0118419	0.0142499	1.29906	1.18419	1.42499
Preomicron-omicron double-infection cohort	159	32781	3	11	0.0130809	0.000615607	0.011928	0.0143445	1.30809	1.1928	1.43445
Preomicron-omicron double-infection cohort	160	32767	9	10	0.013352	0.000622034	0.0121865	0.0146281	1.3352	1.21865	1.46281
Preomicron-omicron double-infection cohort	161	32748	10	6	0.0136533	0.000629098	0.012474	0.0149432	1.36533	1.2474	1.49432
Preomicron-omicron double-infection cohort	162	32732	8	6	0.0138943	0.000634692	0.0127041	0.0151953	1.38943	1.27041	1.51953
Preomicron-omicron double-infection cohort	163	32718	18	15	0.0144369	0.000647096	0.0132223	0.0157621	1.44369	1.32223	1.57621
Preomicron-omicron double-infection cohort	164	32685	13	13	0.0148289	0.000655908	0.0135971	0.0161713	1.48289	1.35971	1.61713
Preomicron-omicron double-infection cohort	165	32659	7	5	0.01504	0.000660605	0.013799	0.0163917	1.504	1.3799	1.63917
Preomicron-omicron double-infection cohort	166	32647	5	10	0.0151909	0.00066394	0.0139434	0.016549	1.51909	1.39434	1.6549
Preomicron-omicron double-infection cohort	167	32632	3	3	0.0152814	0.000665933	0.01403	0.0166435	1.52814	1.403	1.66435
Preomicron-omicron double-infection cohort	168	32626	17	5	0.0157945	0.000677114	0.0145212	0.0171785	1.57945	1.45212	1.71785
Preomicron-omicron double-infection cohort	169	32604	8	9	0.016036	0.000682309	0.0147525	0.0174301	1.6036	1.47525	1.74301
Preomicron-omicron double-infection cohort	170	32587	11	8	0.0163681	0.000689389	0.0150708	0.0177761	1.63681	1.50708	1.77761
Preomicron-omicron double-infection cohort	171	32568	5	9	0.0165191	0.000692583	0.0152156	0.0179334	1.65191	1.52156	1.79334
Preomicron-omicron double-infection cohort	172	32554	12	4	0.0168817	0.00070019	0.0155632	0.0183108	1.68817	1.55632	1.83108
Preomicron-omicron double-infection cohort	173	32538	7	9	0.0170932	0.000704588	0.0157661	0.0185309	1.70932	1.57661	1.85309
Preomicron-omicron double-infection cohort	174	32522	14	4	0.0175163	0.000713302	0.0161721	0.0189711	1.75163	1.61721	1.89711
Preomicron-omicron double-infection cohort	175	32504	6	4	0.0176977	0.000717003	0.0163462	0.0191597	1.76977	1.63462	1.91597
Preomicron-omicron double-infection cohort	176	32494	14	4	0.0181209	0.000725561	0.0167527	0.0195997	1.81209	1.67527	1.95997
Preomicron-omicron double-infection cohort	177	32476	10	10	0.0184232	0.000731609	0.0170432	0.0199138	1.84232	1.70432	1.99138
Preomicron-omicron double-infection cohort	178	32456	5	6	0.0185744	0.000734616	0.0171885	0.0200709	1.85744	1.71885	2.00709
Preomicron-omicron double-infection cohort	179	32445	5	10	0.0187257	0.00073761	0.0173339	0.020228	1.87257	1.73339	2.0228
Preomicron-omicron double-infection cohort	180	32430	7	7	0.0189375	0.000741782	0.0175375	0.020448	1.89375	1.75375	2.0448
Preomicron-omicron double-infection cohort	181	32416	5	5	0.0190888	0.000744748	0.017683	0.0206051	1.90888	1.7683	2.06051
Preomicron-omicron double-infection cohort	182	32406	9	8	0.0193612	0.000750057	0.0179451	0.020888	1.93612	1.79451	2.0888
Preomicron-omicron double-infection cohort	183	32389	11	5	0.0196943	0.000756495	0.0182655	0.0212336	1.96943	1.82655	2.12336
Preomicron-omicron double-infection cohort	184	32373	6	8	0.019876	0.000759982	0.0184404	0.0214221	1.9876	1.84404	2.14221
Preomicron-omicron double-infection cohort	185	32359	5	7	0.0200274	0.000762877	0.0185861	0.0215792	2.00274	1.85861	2.15792
Preomicron-omicron double-infection cohort	186	32347	3	6	0.0201183	0.000764608	0.0186736	0.0216735	2.01183	1.86736	2.16735
Preomicron-omicron double-infection cohort	187	32338	11	6	0.0204516	0.000770925	0.0189946	0.0220192	2.04516	1.89946	2.20192
Preomicron-omicron double-infection cohort	188	32321	9	6	0.0207244	0.000776053	0.0192573	0.022302	2.07244	1.92573	2.2302
Preomicron-omicron double-infection cohort	189	32306	6	5	0.0209063	0.000779453	0.0194325	0.0224905	2.09063	1.94325	2.24905
Preomicron-omicron double-infection cohort	190	32295	8	4	0.0211488	0.000783962	0.0196662	0.0227419	2.11488	1.96662	2.27419
Preomicron-omicron double-infection cohort	191	32283	8	7	0.0213914	0.000788445	0.0199	0.0229932	2.13914	1.99	2.29932
Preomicron-omicron double-infection cohort	192	32268	1	7	0.0214217	0.000789003	0.0199292	0.0230246	2.14217	1.99292	2.30246
Preomicron-omicron double-infection cohort	193	32260	8	4	0.0216644	0.000793459	0.0201631	0.023276	2.16644	2.01631	2.3276
Preomicron-omicron double-infection cohort	194	32248	6	5	0.0218464	0.000796784	0.0203387	0.0234645	2.18464	2.03387	2.34645
Preomicron-omicron double-infection cohort	195	32237	3	7	0.0219374	0.000798441	0.0204264	0.0235588	2.19374	2.04264	2.35588
Preomicron-omicron double-infection cohort	196	32227	1	6	0.0219678	0.000798993	0.0204557	0.0235902	2.19678	2.04557	2.35902
Preomicron-omicron double-infection cohort	197	32220	8	6	0.0222106	0.000803394	0.0206899	0.0238417	2.22106	2.06899	2.38417
Preomicron-omicron double-infection cohort	198	32206	10	6	0.0225142	0.000808861	0.0209828	0.024156	2.25142	2.09828	2.4156
Preomicron-omicron double-infection cohort	199	32190	6	4	0.0226964	0.000812123	0.0211586	0.0243446	2.26964	2.11586	2.43446
Preomicron-omicron double-infection cohort	200	32180	10	8	0.0230001	0.000817529	0.0214517	0.0246588	2.30001	2.14517	2.46588
Preomicron-omicron double-infection cohort	201	32162	7	8	0.0232127	0.000821292	0.021657	0.0248788	2.32127	2.1657	2.48788
Preomicron-omicron double-infection cohort	202	32147	9	7	0.0234862	0.000826106	0.021921	0.0251617	2.34862	2.1921	2.51617
Preomicron-omicron double-infection cohort	203	32131	13	8	0.0238813	0.000833007	0.0223026	0.0255703	2.38813	2.23026	2.55703
Preomicron-omicron double-infection cohort	204	32110	7	9	0.0240941	0.000836699	0.0225081	0.0257903	2.40941	2.25081	2.57903
Preomicron-omicron double-infection cohort	205	32094	3	4	0.0241853	0.000838277	0.0225963	0.0258846	2.41853	2.25963	2.58846
Preomicron-omicron double-infection cohort	206	32087	1	5	0.0242157	0.000838803	0.0226256	0.0259161	2.42157	2.26256	2.59161
Preomicron-omicron double-infection cohort	207	32081	6	1	0.0243982	0.000841948	0.022802	0.0261047	2.43982	2.2802	2.61047
Preomicron-omicron double-infection cohort	208	32074	8	7	0.0246416	0.000846122	0.0230371	0.0263562	2.46416	2.30371	2.63562
Preomicron-omicron double-infection cohort	209	32059	3	7	0.0247328	0.000847682	0.0231253	0.0264506	2.47328	2.31253	2.64506
Preomicron-omicron double-infection cohort	210	32049	7	6	0.0249458	0.000851312	0.0233312	0.0266707	2.49458	2.33312	2.66707
Preomicron-omicron double-infection cohort	211	32036	3	4	0.0250372	0.000852863	0.0234195	0.026765	2.50372	2.34195	2.6765
Preomicron-omicron double-infection cohort	212	32029	8	3	0.0252807	0.000856985	0.0236549	0.0270166	2.52807	2.36549	2.70166
Preomicron-omicron double-infection cohort	213	32018	7	5	0.0254938	0.000860574	0.023861	0.0272367	2.54938	2.3861	2.72367
Preomicron-omicron double-infection cohort	214	32006	3	10	0.0255851	0.000862108	0.0239493	0.0273311	2.55851	2.39493	2.73311
Preomicron-omicron double-infection cohort	215	31993	3	5	0.0256765	0.000863639	0.0240377	0.0274254	2.56765	2.40377	2.74254
Preomicron-omicron double-infection cohort	216	31985	10	5	0.0259811	0.000868725	0.0243323	0.02774	2.59811	2.43323	2.774
Preomicron-omicron double-infection cohort	217	31970	8	5	0.0262248	0.000872771	0.0245681	0.0279916	2.62248	2.45681	2.79916
Preomicron-omicron double-infection cohort	218	31957	4	5	0.0263467	0.000874787	0.0246861	0.0281175	2.63467	2.46861	2.81175
Preomicron-omicron double-infection cohort	219	31948	9	7	0.026621	0.000879305	0.0249515	0.0284006	2.6621	2.49515	2.84006
Preomicron-omicron double-infection cohort	220	31932	6	8	0.0268039	0.000882305	0.0251285	0.0285894	2.68039	2.51285	2.85894
Preomicron-omicron double-infection cohort	221	31918	1	6	0.0268344	0.000882804	0.025158	0.0286208	2.68344	2.5158	2.86208
Preomicron-omicron double-infection cohort	222	31911	4	4	0.0269564	0.000884797	0.0252761	0.0287467	2.69564	2.52761	2.87467
Preomicron-omicron double-infection cohort	223	31903	6	7	0.0271394	0.00088778	0.0254533	0.0289355	2.71394	2.54533	2.89355
Preomicron-omicron double-infection cohort	224	31890	1	10	0.0271699	0.000888276	0.0254828	0.028967	2.71699	2.54828	2.8967
Preomicron-omicron double-infection cohort	225	31879	6	5	0.027353	0.000891248	0.0256601	0.0291559	2.7353	2.56601	2.91559
Preomicron-omicron double-infection cohort	226	31868	7	8	0.0275666	0.000894703	0.0258669	0.0293763	2.75666	2.58669	2.93763
Preomicron-omicron double-infection cohort	227	31853	3	6	0.0276582	0.00089618	0.0259556	0.0294708	2.76582	2.59556	2.94708
Preomicron-omicron double-infection cohort	228	31844	4	4	0.0277804	0.000898146	0.0260739	0.0295968	2.77804	2.60739	2.95968
Preomicron-omicron double-infection cohort	229	31836	5	2	0.0279331	0.000900597	0.0262218	0.0297543	2.79331	2.62218	2.97543
Preomicron-omicron double-infection cohort	230	31829	7	3	0.0281468	0.000904016	0.0264289	0.0299748	2.81468	2.64289	2.99748
Preomicron-omicron double-infection cohort	231	31819	4	4	0.028269	0.000905964	0.0265472	0.0301007	2.8269	2.65472	3.01007
Preomicron-omicron double-infection cohort	232	31811	15	8	0.0287272	0.000913229	0.0269912	0.0305732	2.87272	2.69912	3.05732
[truncated: 603 more rows]
