# Supplementary material for: Immune histories and natural infection protection during the omicron era
Source: Commun Med (Lond). 2025 Jul 1;5:262. doi: 10.1038/s43856-025-00974-9 (PMC12215862; doi:10.1038/s43856-025-00974-9)
Supplement: Supplementary file 6 — Supplementary Data 3 [file 43856_2025_974_MOESM6_ESM.xlsx]

## Sheet: Sheet1
A) Omicron double-infection cohort versus omicron single-infection cohort
Epidemiological measure	Omicron double-infection cohort*	Omicron single-infection cohort*
Overall (Unvaccinated & Vaccinated)
Sample size	11185	11185
Unadjusted hazard ratio for SARS-CoV-2 reinfection (95% CI)	1.37 (1.22 to 1.53)
Adjusted hazard ratio for SARS-CoV-2 reinfection (95% CI)§	1.27 (1.13 to 1.43)
Unvaccinated
Sample size	2791	2791
Unadjusted hazard ratio for SARS-CoV-2 reinfection (95% CI)	1.00 (0.73 to 1.36)
Adjusted hazard ratio for SARS-CoV-2 reinfection (95% CI)†	0.93 (0.68 to 1.28)
Vaccinated
Sample size	8394	8394
Unadjusted hazard ratio for SARS-CoV-2 reinfection (95% CI)	1.44 (1.27 to 1.63)
Adjusted hazard ratio for SARS-CoV-2 reinfection (95% CI)†	1.34 (1.18 to 1.52)
Primary-series
Sample size	5126	5126
Unadjusted hazard ratio for SARS-CoV-2 reinfection (95% CI)	1.39 (1.18 to 1.65)
Adjusted hazard ratio for SARS-CoV-2 reinfection (95% CI)†	1.37 (1.16 to 1.63)
Three or more doses
Sample size	3225	3225
Unadjusted hazard ratio for SARS-CoV-2 reinfection (95% CI)	1.51 (1.25 to 1.82)
Adjusted hazard ratio for SARS-CoV-2 reinfection (95% CI)†	1.31 (1.08 to 1.58)
B) Omicron double-infection cohort versus pre-omicron-omicron double-infection cohort
Epidemiological measure	Omicron double-infection cohort‡	Pre-omicron-omicron double-infection cohort‡
Overall (Unvaccinated & Vaccinated)
Sample size	3357	3357
Unadjusted hazard ratio for SARS-CoV-2 reinfection (95% CI)	1.47 (1.22 to 1.78)
Adjusted hazard ratio for SARS-CoV-2 reinfection (95% CI)§	1.37 (1.13 to 1.65)
Unvaccinated
Sample size	748	748
Unadjusted hazard ratio for SARS-CoV-2 reinfection (95% CI)	1.08 (0.62 to 1.88)
Adjusted hazard ratio for SARS-CoV-2 reinfection (95% CI)§	1.12 (0.63 to 1.97)
Vaccinated
Sample size	2825	2825
Unadjusted hazard ratio for SARS-CoV-2 reinfection (95% CI)	1.53 (1.25 to 1.87)
Adjusted hazard ratio for SARS-CoV-2 reinfection (95% CI)§	1.42 (1.16 to 1.74)
Primary-series
Sample size	1802	1802
Unadjusted hazard ratio for SARS-CoV-2 reinfection (95% CI)	1.46 (1.13 to 1.88)
Adjusted hazard ratio for SARS-CoV-2 reinfection (95% CI)§	1.37 (1.06 to 1.77)
Three or more doses
Sample size	1020	1020
Unadjusted hazard ratio for SARS-CoV-2 reinfection (95% CI)	1.69 (1.22 to 2.33)
Adjusted hazard ratio for SARS-CoV-2 reinfection (95% CI)§	1.39 (0.99 to 1.94)
C) Pre-omicron-omicron double-infection cohort versus omicron single-infection cohort
Epidemiological measure	Pre-omicron-omicron double-infection cohort¦	Omicron single-infection cohort¦
Overall (Unvaccinated & Vaccinated)
Sample size	37771	37771
Unadjusted hazard ratio for SARS-CoV-2 reinfection (95% CI)	1.02 (0.97 to 1.08)
Adjusted hazard ratio for SARS-CoV-2 reinfection (95% CI)§	0.97 (0.92 to 1.03)
Unvaccinated
Sample size	8535	8535
Unadjusted hazard ratio for SARS-CoV-2 reinfection (95% CI)	0.83 (0.74 to 0.94)
Adjusted hazard ratio for SARS-CoV-2 reinfection (95% CI)¶	0.75 (0.66 to 0.85)
Vaccinated
Sample size	29236	29236
Unadjusted hazard ratio for SARS-CoV-2 reinfection (95% CI)	1.07 (1.01 to 1.13)
Adjusted hazard ratio for SARS-CoV-2 reinfection (95% CI)¶	1.03 (0.97 to 1.09)
Primary-series
Sample size	21621	21621
Unadjusted hazard ratio for SARS-CoV-2 reinfection (95% CI)	1.06 (0.99 to 1.14)
Adjusted hazard ratio for SARS-CoV-2 reinfection (95% CI)¶	1.03 (0.96 to 1.10)
Three or more doses
Sample size	7491	7491
Unadjusted hazard ratio for SARS-CoV-2 reinfection (95% CI)	1.09 (0.98 to 1.22)
Adjusted hazard ratio for SARS-CoV-2 reinfection (95% CI)¶	1.05 (0.94 to 1.17)
Abbreviations: CI, confidence interval, PCR, polymerase chain reaction, SARS-CoV-2 severe acute respiratory syndrome coronavirus 2.
*Persons in the omicron double-infection cohort were matched exactly one-to-one to persons in the omicron single-infection cohort by sex, 10-year age group, nationality, number of coexisting conditions, number of vaccine doses, vaccine type, in addition to testing method (PCR versus rapid-antigen testing), reason for testing, and calendar week of the SARS-CoV-2-positive test defining the reinfect…
†Adjusted for sex, 10-year age group, nationality, number of coexisting conditions, testing method, reason for testing, and calendar week of the SARS-CoV-2-positive test defining the reinfection with omicron for the omicron double-infection cohort and defining the primary infection with omicron for the omicron single-infection cohort, testing rate, and where applicable (vaccinated stratum), for n…
‡Persons in the omicron double-infection cohort were matched exactly one-to-one to persons in the pre-omicron-omicron double-infection cohort by sex, 10-year age group, nationality, number of coexisting conditions, number of vaccine doses, vaccine type, in addition to testing method (PCR versus rapid-antigen testing), reason for testing, and calendar week of the SARS-CoV-2-positive test defining …
§Adjusted for sex, 10-year age group, nationality, number of coexisting conditions, testing method, reason for testing, and calendar week of the SARS-CoV-2-positive test defining the reinfection with omicron for the omicron double-infection cohort and for the pre-omicron-omicron double-infection cohort, testing rate, and where applicable (vaccinated stratum), for number of vaccine doses and vacci…
¦Persons in the pre-omicron-omicron double-infection cohort were matched exactly one-to-one to persons in the omicron single-infection cohort by sex, 10-year age group, nationality, number of coexisting conditions, number of vaccine doses, vaccine type, in addition to testing method (PCR versus rapid-antigen testing), reason for testing, and calendar week of the SARS-CoV-2-positive test defining …
¶Adjusted for sex, 10-year age group, nationality, number of coexisting conditions, testing method, reason for testing, and calendar week of the SARS-CoV-2-positive test defining the reinfection with omicron for the pre-omicron-omicron double-infection cohort and defining the primary infection with omicron for the omicron single-infection cohort, testing rate, and where applicable (vaccinated str…
